# Supplementary material for: The fidelity of DNA replication, particularly on GC-rich templates, is reduced by defects of the Fe–S cluster in DNA polymerase δ
Source: Nucleic Acids Res. 2021 May 21;49(10):5623–36. doi: 10.1093/nar/gkab371 (PMC8191807; doi:10.1093/nar/gkab371)
Supplement: gkab371_Supplemental_Files [file gkab371_supplemental_files.zip]

Archive with 2 entries (2 files):
- Suppl Tables S1-S3, S6-S8.xlsx
- Supplemental Figures, Tables S4-S5, and Figure Legends.pdf
