# Supplementary material for: The fidelity of DNA replication, particularly on GC-rich templates, is reduced by defects of the Fe–S cluster in DNA polymerase δ
Source: Nucleic Acids Res. 2021 May 21;49(10):5623–36. doi: 10.1093/nar/gkab371 (PMC8191807; doi:10.1093/nar/gkab371)
Supplement: gkab371_Supplemental_Files [file gkab371_supplemental_files.zip › Suppl Tables S1-S3, S6-S8.xlsx]

## Sheet: Table S1
Table S1. Table of strains used in the study.
Name	Mating type	Relevant genotype	Strain origin/construction
BJ2168	a/a	prc1-407/prc1-407 prb1-1122/prb1-1122 pep4-3/pep4-3 leu2/leu2 trp1/trp1 ura3-52/ura3-52 gal2/gal2; BxB	From ATCC collection (ATCC® 208277™). Strain in our posession is a self-diploid MATa/MATa.
JED213-30	α	ade5-1 his7-2 trp1-289 ura3-52 (3xHA)-POL3; J	(8)
DKy16	a	ura3Δ::natMX4; W	(9)
DKy18	a	URA3-WT; W	(9)
DKy30	α	ura3Δ::natMX4; W	(9)
DKy39	a	URA3-GC; W	(9)
DKy41	a	URA3-WT rev3Δ::natMX4; W	(9)
DKy87	a	URA3-GC pol32Δ::natMX4; W	DKy39 transformed with PCR fragment amplified from pAG25 using primers DKo18 and DKo19
DKy90	a	URA3-GC pol32Δ::hphMX4; W	DKy39 transformed with PCR fragment amplified from pAG32 using primers DKo18 and DKo19
DKy96	α	URA3-WT; W	(9)
DKy97	α	URA3-GC; W	(9)
DKy98	α	URA3-AT; W	(9)
DKy100	a	rad5-G535R can1::CORE-UH; W except for substitution of rad5-G535R for RAD5	W303-1A transformed with PCR fragment amlified from pCORE-UH (7) using primers DKo82 and DKo83
DKy121	a	rad5-G535R CAN1-GC; W except for substitution of rad5-G535R for RAD5	DKy100 transformed with PCR fragment amplified from genomic DNA of plasmid pUC57-CAN1GC using primers DKo72 and DKo73
DKy125	a/α	CAN1-GC/can1-100 RAD5/rad5-G535R URA3-AT/ura3-1; WxW	Cross of DKy 98 and DKy121
DKy125-3C	a	CAN1-GC RAD5 ura3-1; W	Spore derived from DKy125
DKy211	a	CAN1-GC RAD5 ura3Δ::natMX4; W	DKy125-3C transformed with PCR fragment amplified from plasmid pAG25 using primers DKo1 and DKo2
DKy223	a	can1::CORE-UH RAD5 ura3Δ::natMX4; W	DKy211 transformed with PCR fragment amlified from pCORE-UH using primers DKo82 and DKo83
DKy224	a	CAN1 ura3Δ::natMX4; W	DKy223 transfromed with PCR fragment amplified from genomic DNA of the S288C strain using primers DKo70 and DKo71
DKy232	a/α	CAN1/can1-100 URA3-GC/ura3Δ::natMX4; WxW	Cross of DKy97 and DKy224
DKy232-8B	α	CAN1-WT URA3-GC; W	Spore derived from Dky232
DKy232-8C	a	CAN1-WT URA3-GC; W	Spore derived from Dky232
DKy240	a	CAN1-WT URA3-GC met18-410C; W	Mutant from mutational screen
DKy241	a/α	CAN1/can1-100 URA3-WT/ura3Δ::natMX4; WxW	Cross of DKy96 and DKy224
DKy241-6B	α	CAN1-WT URA3-WT; W	Spore of DKy241
DKy242	a/α	CAN1-WT/CAN1-WT URA3-GC/URA3-WT MET18/met18-410C; WxW	Cross of DKy240 and DKy241-6B
DKy242-1C	a	URA3-WT met18-410C; W	Spore of DKy242
DKy309	a/α	CAN1-WT/CAN1-WT URA3-GC/URA3-GC MET18/met18-410C; WxW	Cross of DKy97 and DKy240
DKy359	a/α	CAN1-WT/can1∆::natMX4 URA3-GC/ura3 MET18/met18-410C; WxY	Cross of DKy240 and MD702
DKy360	a	URA3-WT met18∆::hphMX4; W	DKy18 transformed with PCR fragment amplified from plasmid pAG32 using primers DKo375 and DKo376
DKy361	a	URA3-GC met18∆::hphMX4; W	DKy39 transformed with PCR fragment amplified from plasmid pAG32 using primers DKo375 and DKo376
DKy362	a	CAN1-WT URA3-GC met18∆::hphMX4; W	DKy232-8C transformed with PCR fragment amplified from plasmid pAG32 using primers DKo375 and DKo376
DKy375	a	ura3Δ::natMX4 POL3::pRS306-pol3-13; W	DKy16 transformed with plasmid pRS306-pol3-13 linearized with BseRI
DKy376	a	ura3Δ::natMX4 pol3-13; W	Ura- isolate of DKy375 selected on 5-FOA
DKy377	a/α	CAN1-WT/can1-100 URA3-GC/ura3Δ::natMX4 POL3/pol3-13; WxW	Cross of DKy232-8B and DKy376
DKy377-13A	a	can1-100 URA3-GC pol3-13; W	Spore of DKy377
DKy378	a/α	CAN1-WT/can1-100 URA3-WT/ura3Δ::natMX4 POL3/pol3-13; WxW	Cross of DKy241-6B and DKy376
DKy378-2A	a	can1-100 URA3-WT pol3-13; W	Spore of Dky378
DKy379	a	URA3-GC met18∆::hphMX4 mlh1∆::natMX4; W	DKy361 transformed with PCR fragment amplifed from plasmid pAG25 using primers DKo143 and DKo144
DKy380	a	URA3-WT rev3Δ::natMX4 met18∆::hphMX4; W	DKy41 transformed with PCR fragment amplifed from plasmid pAG32 using primers DKo375 and DKo376
DKy382	α	(3xHA)-POL3::pRS306-pol3-13; J	JED213-30 transformed with pRS306-pol3-13 linearized with BreRI
DKy383	α	(3xHA)-pol3-13; J	Ura- isolate of DKy382 selected on 5-FOA
DKy410	a	ura3Δ::natMX4 POL1::pRS306-pol1-C1372S; W	DKy16 transformed with pRS306-pol1-C1372S linearized with PflMI
DKy411	a	ura3Δ::natMX4 pol1-C1372S; W	Ura- isolate of DKy410 selected on 5-FOA
DKy417	α	URA3-GC met18∆::hphMX4; W	DKy97 transformed with PCR fragment amplified from plasmid pAG32 using primers DKo375 and DKo376
DKy421	a	ura3Δ::natMX4 POL2::pRS306-pol2-C2181S; W	DKy16 transfromed with pRS306-pol2-C2181S linearized with PmlI
DKy423	a	URA3-GC pol1-C1372S; W	DKy411 transformed with PCR fragment amplified from plasmid 14AB7FXP_URA3_GC_ pMK-RQ-Bb (Kiktev et al., 2018) using primers DKo9 and DKo10
DKy425	a	ura3Δ::natMX4 pol2-C2181S; W	Ura- isolate of DKy421 selected on 5-FOA
DKy431	a	URA3-GC pol2-C2181S; W	DKy425 transformed with PCR fragment amplified from plasmid 14AB7FXP_URA3_GC_ pMK-RQ-Bb using primers DKo9 and DKo10
DKy434	a	ura3Δ::natMX4 POL3::pRS306-pol3-C1059S; W	DKy16 transformed with plasmid pRS306-pol3-C1059S linearized with BseRI
DKy435	a	ura3Δ::natMX4 pol3-C1059S; W	Ura- isolate of DKy434 selected on 5-FOA
L40	a	ade2 his3-D200 leu2-3,112 trp1-901 LYS2::(lexAop)4HIS3 URA3::(lexAop)8lacZ ; L	(Gerik et al., 1998)
DKy440	a	ade2 his3-D200 leu2-3,112 trp1-901 LYS2::(lexAop)4HIS3 URA3::(lexAop)8lacZ met18∆::hphMX4; L	Transformation of L40 with PCR fragment amplified from plasmid pAG32 using primers DKo375 and DKo376
DKy450	a	URA3-GC pol3-C1059S; W	DKy435 transformed with PCR fragment amplified from plasmid 14AB7FXP_URA3_GC_ pMK-RQ-Bb using primers DKo9 and DKo10
DKy486	a/α	URA3-GC/ura3Δ::natMX4 MET18/met18∆::hphMX4; WxW	Cross of DKy16 and DKy417
DKy486-2A	a	ura3∆::natMX4; W	Spore of DKy486
DKy486-2B	α	ura3∆::natMX4; W	Spore of DKy486
DKy494	a	ura3Δ::natMX4 POL2::p173-C677S; W	DKy16 transformed with plasmid p173-C667S linearized with AgeI
DKy495	a	ura3∆::natMX4 pol2-C677S; W	Ura- isolate of DKy494 selected on 5-FOA
DKy496	a	CAN1-GC met18∆::natMX4; W	DKy125-3C transformed with PCR fragment amplified from plasmid pAG32 using primers DKo375 and DKo376
DKy497	a/a	MET18//met18∆::hphMX4; BxB	BJ2168 transformed with PCR fragment amplified from pAG32 using primers DKo375 and DKo376
DKy501	a/a	met18∆::hphMX4/met18∆::natMX4; BxB	DKy497 transformed with PCR fragment amplified from pAG25 using primers DKo375 and DKo376
DKy503	a/α	ura3∆::natMX4/ura3∆::natMX4; WxW	Cross of DKy486-2A and DKy486-2B
DKy507	a/α	URA3-GC/ura3∆::natMX4 POL2/pol2-C677S; WxW	Cross of DKy97 and DKy495
DKy507-16B	a	URA3-GC pol2-C677S; W	Spore of DKy507
DKy512	a/α	ura3∆::natMX4/ura3∆::natMX4 POL2/POL2::p173-C763S; WxW	DKy503 transformed with plasmid p173-C763S linearized with AgeI
DKy513	a/α	ura3∆::natMX4/ura3∆::natMX4 POL2/pol2-C763S; WxW	Ura- isolate of DKy512 selected on 5-FOA
DKy513-3B	α	ura3∆::natMX4 pol2-C763S; W	Spore of DKy513
DKy516	a	ura3Δ::natMX4 POL3::pRS306-pol3-C1069S; W	DKy16 transformed with plasmid pRS306-pol3-C1069S linearized with BseRI
DKy517	a	ura3Δ::natMX4 pol3-C1069S; W	Ura- isolate of DKy516 selected on 5-FOA
DKy520	a/α	ura3∆::natMX4/ura3∆::natMX4 POL2/POL2::p173-C665S/C677S; WxW	DKy503 transformed with plasmid p173-C665S,C677S linearized with AgeI
DKy521	a/α	ura3∆::natMX4/ura3∆::natMX4 POL2/pol2-C665S/C677S; WxW	Ura-isolate of DKy520 selected on 5-FOA
DKy521-4A	α	ura3∆::natMX4 pol2-C665S/C677S; W	Spore of DKy521
DKy522	a/α	URA3-GC/ura3∆::natMX4 POL3/pol3-C1069S; W	Cross of DKy97 and DKy517
DKy522-4A	a	URA3-GC pol3-C1069S; W	Spore of DKy522
DKy523	a/α	URA3-GC/ura3∆::natMX4 POL2/pol2-C763S; W	Cross of DKy39 and DKy513-3B
DKy523-8C	a	URA3-GC pol2-C763S; W	Spore of DKy523
DKy524	a/α	URA3-GC/ura3∆::natMX4 POL2/pol2-C665S/C677S; W	Cross of DKy39 and DKy521-4A
DKy524-3B	a	URA3-GC pol2-C665S/C677S; W	Spore of DKy524
DKy549	a/α	CAN1-WT/can1-100 URA3-WT/ura3Δ::natMX4 POL3/pol3-C1059S; W	Cross of DKy241-6B and DKy435
DKy549-8C	a	URA3-WT pol3-C1059S; W	Spore of DKy549
MD702	α	ade2-1 can1∆::natMX4 leu2::hphMX4 ura3 gal2 ho::hisG IV1510386::SUP4-o; Y	JSC21-1 (5) transformed with PCR fragment amplified from pAG32 usin primers LEU2-KO-F and LEU2-KO-R
MD818	a/α	CAN1-WT/can1-100 URA3-GC//URA3-GC POL3/pol3-C1059S; W	Cross of DKy232-8B and DKy450
MD818-2A	α	CAN1-WT URA3-GC pol3-C1059S; W	Spore of MD818
MD819	a/α	CAN1-WT/can1-100 URA3-GC/URA3-GC MET18/met18∆::hphMX4; W	Cross of DKy232-8B and DKy362
MD819-1-1A	α	CAN1-WT URA3-GC met18∆::hphMX4; W	Spore of MD819
In this table, we show the names, mating types, relevant genotypes, and brief descriptions of strain constructions for all haploid and diploid strains used in the study. Almost all of the strains are isogenic with W303-1A (3,4) except for changes introduced by transformation. The original genotype of W303-1A is: MATa ade2-1 can1-100 his3-11,15 leu2-3,112 trp1-1 ura3-1. Although the original versi…

## Sheet: Table S2-1
Table S2-1. Plasmids used in the study.
Plasmid name	Relevant genes	Source or construction
pAG25	natMX4	(10)
pAG32	hphMX4	(10)
pCORE-UH	K.l.URA3, hphMX4	(11)
pRS306	URA3	(12)
pRS306-CtermPOL3	URA3, POL3	(13)
pRS306-pol3-13	URA3, pol3-13	(13)
pRS316-pol3-C1059S	URA3, pol3-C1059S	Substitution C3176C in POL3 sequence was introduced into plasmid pRS306-CtermPOL3 using QuikChange Site-Directed Mutagenesis Kit with primers Pol3-Fe2-F and Pol3-Fe2-R
pRS316-pol3-C1069S	URA3, pol3-C1069S	Substitution C3206C in POL3 sequence was introduced into plasmid pRS306-CtermPOL3 using QuikChange Site-Directed Mutagenesis Kit with primers Pol3-Fe3-F and Pol3-Fe3-R
pDK18	CAN1-GC	First 801 bp of CAN1-GC allele synthesized by GenScript and provided as insert in plamid pUC57 (a GenScript-produced modification of pUC19 (14)
pDK26	pol1-C1372S	The 3'-end of POL1 was synthesized (GeneArt, Thermo Fisher Scientific) to introduce substitution G4115C and provided as an insert in the plasmid pMA-T.
pDK27	pol2-C2181S	The 3'-end of POL2 was synthesized (GeneArt, Thermo Fisher Scientific) to introduce substitution G6542C and provided as an insert in the plasmid pMK-RQ.
pDK28	URA3, pol1-C1372S	pol1-C1372S-containing fragment of plasmid pDK26 cut by BamHI and XhoI cloned into plasmid pRS306 cut by the same enzymes
pDK30	URA3, pol2-C2181S	pol2-C2181S-containing fragment of plasmid pDK27 cut by BamHI and XhoI cloned into plasmid pRS306 cut by the same enzymes
p173	URA3, POL2	(15)
pDK49	URA3, pol2-C677S	Substitution C677S in POL2 was introduced into plasmid p173 using Q5 Site-Directed Mutagenesis Kit with primers DKo542 and DKo543
pDK50	URA3, pol2-C763S	Substitution C763S in POL2 was introduced into plasmid p173 using Q5 Site-Directed Mutagenesis Kit with primers DKo544 and DKo545
pDK56	URA3, pol2-C665S,C677S	Substitution C665S in POL2 was introduced into plasmid pDK49 using Q5 Site-Directed Mutagenesis Kit with primers DKo572 and DKo573
pBL335	TRP1, PGAL-GST-POL3	(16)
pBL341	URA3, PGAL-POL31-POL32	(16)
pBL322	TRP1, LexA-POL3	(6)
pBL323	LEU2, GAL4AD-POL3	(6)
pBL363	TRP1, LexA-POL31	(6)
pBL364	LEU2, GAL4AD-POL31	(6)
Notes: K.l. indicates Kluyveromyces lactis. PGAL indicates a galactose-inducible promoter.

## Sheet: Table S2-2
Table S2-2. Primers used in strain constructions.
Primer name	Primer sequence	Usage	Direction
DKo1	TCTTAACCCAACTGCACAGAACAAAAACCTGCAGGAAACGAAGATAAATCGCATAGGCCACTAGTGGATCTG	Deletion of URA3 using natMX4 cassette	Forward
DKo2	GCTCTAATTTGTGAGTTTAGTATACATGCATTTACTTATAATACAGTTTTCCAGCTGAAGCTTCGTACGC	Deletion of URA3 using natMX4 cassette	Reverse
DKo3	CGAAGGAAGGAGCACAGAC	URA3 sequencing	Forward
DKo4	CATTACGACCGAGATTCCCG	URA3 sequencing	Reverse
DKo9	TCTTAACCCAACTGCACAGAACAAAAACCTGCAGGAAACGAAGATAAATCATGTCGAAGGCCACCTATAAGG	Amplification of URA3-GC	Forward
DKo10	GCTCTAATTTGTGAGTTTAGTATACATGCATTTACTTATAATACAGTTTTTTAGTTTTGCTGGCCGCACC	Amplification of URA3-GC	Reverse
DKo18	CTCGAAATAATATTTCACATTAACTAACAACCAGAAATAGGCTTTAGTTAACTCAATCGGGCATAGGCCACTAGTGGATCTG	Deletion of POL32 using natMX4 or hphMX4 cassette	Forward
DKo19	TCACGTAAGTTGACATTTGTATTATACATTACATCACAATTAGTAATGGAAAGTGTTTGGCAGCTGAAGCTTCGTACGC	Deletion of POL32 using natMX4 or hphMX4 cassette	Reverse
DKo70	TTTCAGAGTTCTTCAGACTTCTTAACTCCTGTAAAAACAAAAAAAAAAAAAGGCATAGCAATGACAAATTCAAAAGAAGACG	Amplification of CAN1-WT (1-801) sequence	Forward
DKo71	AACCCAACCTAAGAACCTCCCTTCGTTTTTATCCTTAGATATTATACCTGGACCCCAGGCACCTGGGTTTCTCCAATAAC	Amplification of CAN1-WT (1-801) sequence	Reverse
DKo72	TTTCAGAGTTCTTCAGACTTCTTAACTCCTGTAAAAACAAAAAAAAAAAAAGGCATAGCAATGACCAACTCCAAGGAGGAC	Amplification of CAN1-GC (1-801) sequence	Forward
DKo73	AACCCAACCTAAGAACCTCCCTTCGTTTTTATCCTTAGATATTATACCTGGACCCCAGGCGCCGGGGTTCCTCCAGTAG	Amplification of CAN1-GC (1-801) sequence	Reverse
DKo74	AACCGAATCAGGGAATCCC	Amplification and sequencing of CAN1	Forward
DKo75	CTTGAAATGTGAAGGCAGCG	Sequencing of CAN1	Reverse
DKo76	GGAAGCGACCCAGAACTCG	Sequencing of CAN1-WT	Reverse
DKo77	GAGGCGACCCAGAACTCG	Sequencing of CAN1-GC	Reverse
DKo78	TGCAATGTATGGAACACCACC	Sequencing of CAN1	Reverse
DKo79	GACTTATGAGGGTGAGAATGCG	Amplification and sequencing of CAN1	Reverse
DKo82	TTTCAGAGTTCTTCAGACTTCTTAACTCCTGTAAAAACAAAAAAAAAAAAAGGCATAGCACCGCGCGTTGGCCGATTCAT	Deletion of CAN1 sequence 1-801 using CORE-UH cassette	Forward
DKo83	AACCCAACCTAAGAACCTCCCTTCGTTTTTATCCTTAGATATTATACCTGGACCCCAGGCTTCGTACGCTGCAGGTCGAC	Deletion of CAN1 sequence 1-801 using CORE-UH cassette	Reverse
DKo143	TGCAGGTGAGATCATAATATCCCCCGTAAATGCTCTCAAAGAAATGATGGGCATAGGCCACTAGTGGATCTG	Deletion of MLH1 using natMX4 cassette	Forward
DKo144	CTCAGGAAATAAACAAAAAACTTTGGTATTACAGCCAAAACGTTTTAAAGCCAGCTGAAGCTTCGTACGC	Deletion of MLH1 using natMX4 cassette	Reverse
DKo375	TTCATTGAACTTGTTTTAACTGGGAAAAAGCGGAACAATTGGGCCTTACAGCATAGGCCACTAGTGGATCTG	Deletion of MET18 using natMX4 or hphMX4 cassette	Forward
DKo376	TAAGATTTTCACGTGCTCATCAATGTGAACAAATTATTAAATACAAGCGTCCAGCTGAAGCTTCGTACGC	Deletion of MET18 using natMX4 or hphMX4 cassette	Reverse
DKo542	GGAAAAACCTCTGCAAGAAAGTTAAAATG	Introduction of pol2-C677S mutation	Forward
DKo543	GGGTCTATTAAAATCGCAAC	Introduction of pol2-C677S mutation	Reverse
DKo544	GCCATTGTCTCCCAAAGAGAAAATC	Introduction of pol2-C763S mutation	Forward
DKo545	TTCTCGTTCGACAATTTCT	Introduction of pol2-C763S mutation	Reverse
DKo572	GAGCGCGATTCTGCTAGTTGC	Introduction of pol2-C665S mutation	Forward
DKo573	TGCTTTGATACTATCTGGTTG	Introduction of pol2-C665S mutation	Reverse
LEU2-KO-F	CAAGGATATACCATTCTAATGTCTGCCCCTAAGAAGATCGTCGTTTTGCCCGTACGCTGCAGGTCGAC	Deletion of LEU2	Forward
LEU2-KO-R	CGGCGACAGCATCACCGACTTCGGTGGTACTGTTGGAACCACCTAAATCATCGATGAATTCGAGCTCG	Deletion of LEU2	Reverse
Pol3-Fe2-F	GGACACAATGCCAAAGGTCCGCTGGTAACTTACATAGTG	Introduction of pol3-C1059S mutation	Forward
Pol3-Fe2-R	CACTATGTAAGTTACCAGCGGACCTTTGGCATTGTGTCC	Introduction of pol3-C1059S mutation	Reverse
Pol3-Fe3-F	CTTACATAGTGAAGTTTTGTCTTCAAATAAGAACTGTGAC	Introduction of pol3-C1069S mutation	Forward
Pol3-Fe3-R	GTCACAGTTCTTATTTGAAGACAAAACTTCACTATGTAAG	Introduction of pol3-C1069S mutation	Reverse

## Sheet: Table S3
Table S3. Mutation spectra of URA3-WT, URA3-GC, CAN1-WT, and CAN1-GC genes in wild-type background and in various mutant backgrounds.
		30C					30C					30C					30C					30C					23C					30C					30C					23C					23C
Background		WT					met18-410C					met18Δ					pol3-C1059S					WT					WT					met18-410C					met18Δ					met18Δ					pol3-13
URA3 allele		URA3-WT					URA3-WT					URA3-WT					URA3-WT					URA3-GC					URA3-GC					URA3-GC					URA3-GC					URA3-GC					URA3-GC
		Number	Proportion	Rate, x10^8	95% CI, x10^8		Number	Proportion	Rate, x10^8	95% CI, x10^8		Number	Proportion	Rate, x10^8	95% CI, x10^8		Number	Proportion	Rate, x10^8	95% CI, x10^8		Number	Proportion	Rate, x10^8	95% CI, x10^8		Number	Proportion	Rate, x10^8	95% CI, x10^8		Number	Proportion	Rate, x10^8	95% CI, x10^8		Number	Proportion	Rate, x10^8	95% CI, x10^8		Number	Proportion	Rate, x10^8	95% CI, x10^8		Number	Proportion	Rate, x10^8
FOA-R isolates		86		0.84	0.47 - 1.28		79		7.54	6.19 - 8.98		65		26.76	14.39 - 32.47		97		26.95	16.28 - 35.72		100		5.42	4.01 - 6.99		89		8.75332	7.07 - 10.54		44		127.32	98.79 - 158.45		75		658.64	509.71 - 884.99		59		441.209	358.22 - 689.32		74		802.332
Ura- isolates		75		0.73	0 - 1.56		79		7.54	6.19 - 8.98		63		25.93	13.73 - 31.51		94		26.12	15.64 - 34.64		91		4.94	3.58 - 6.38		89		8.75	7.07 - 10.54		44		127.32	98.79 - 158.45		75		658.64	509.71 - 884.99		59		441.21	358.22 - 689.32		74		802.33
Single base substitutions		61	0.709302	0.59	0.32 - 0.92		19	0.240506	1.81	1.09 - 2.72		18	0.276923	7.41	3.06 - 11.16		38	0.391753	10.56	5.64 - 15.01		47	0.47	2.55	1.69 - 3.47		16	0.179775	1.57	0.89 - 2.5		0	-	-	-		0	-	-	-		1	0.0169492	7.48	0.26 - 45.63		1	0.0135135	10.84
Long deletions		0	-	-	-		51	0.64557	4.87	3.63 - 6.07		36	0.553846	14.82	7.16 - 19.35		47	0.484536	13.06	7.2 - 18.14		23	0.23	1.25	0.72 - 1.88		56	0.629213	5.51	4.08 - 6.92		38	0.86	109.96	79.24 - 138.69		61	0.813333	535.69	394.51 - 726.7		50	0.847458	373.91	285.25 - 586.84		51	0.689189	552.96
Long duplications		0	-	-	-		1	0.0126582	0.1	0 - 0.59		3	0.0461538	1.23	0.16 - 3.7		1	0.0103093	0.28	0 - 1.73		6	0.06	0.33	0.12 - 0.72		5	0.0561798	0.49	0.17 - 1.16		0	-	-	-		0	-	-	-		0	-	-	-		0	-	-
366TC		-	-	-	-		-	-	-	-		-	-	-	-		-	-	-	-		0	-	-	-		0	-	-	-		6	0.14	17.36	6.5 - 36.2		12	0.16	105.38	52.84 - 184.5		7	0.118644	52.35	21.76 - 111.64		18	0.243243	195.16
Single base deletions		6	0.0697674	0.06	0.02 - 0.13		3	0.0379747	0.29	0.07 - 0.87		2	0.0307692	0.82	0.05 - 3.12		2	0.0206186	0.56	0.05 - 2.16		10	0.1	0.54	0.24 - 1.01		8	0.0898876	0.79	0.34 - 1.54		0	-	-	-		0	-	-	-		0	-	-	-		1	0.0135135	10.84
Single base inserts		1	0.0116279	0.01	0 - 0.06		1	0.0126582	0.1	0 - 0.59		0	-	-	-		2	0.0206186	0.56	0.05 - 2.16		0	-	-	-		0	-	-	-		0	-	-	-		0	-	-	-		0	-	-	-		0	-	-
Complex		7	0.0813953	0.07	0.02 - 0.15		4	0.0506329	0.38	0.11 - 0.99		4	0.0615385	1.65	0.3 - 4.25		4	0.0412371	1.11	0.24 - 2.95		5	0.05	0.27	0.09 - 0.65		4	0.0449438	0.39	0.12 - 1.03		0	-	-	-		2	0.0266667	17.56	2.5 - 67.42		1	0.0169492	7.48	0.26 - 45.63		3	0.0405405	32.53
		30C					30C					30C					30C					30C					30C
Background		WT					met18-410C					met18Δ					pol3-C1059S					WT					met18Δ
CAN1 allele		CAN1-WT					CAN1-WT					CAN1-WT					CAN1-WT					CAN1-GC					CAN1-GC
		Number	Proportion	Rate, x10^8	95% CI, x10^8		Number	Proportion	Rate, x10^8	95% CI, x10^8		Number	Proportion	Rate, x10^8	95% CI, x10^8		Number	Proportion	Rate, x10^8	95% CI, x10^8		Number	Proportion	Rate, x10^8	95% CI, x10^8		Number	Proportion	Rate, x10^8	95% CI, x10^8
Can-R isolates		57		19.1626	9.97 - 23		20		69.35	50.76 - 90.01		54		116.168	100.38 - 169.81		53		116.101	93.47 - 158.03		101		42.4116	35.4 - 56.39		61		644.216	511.13 - 964.16
can1 isolates		56		18.83	9.97 - 23		20		69.35	50.76 - 90.01		54		116.17	100.38 - 169.81		53		116.1	93.47 - 158.03		101		42.41	35.4 - 56.39		61		644.22	511.13 - 964.16
Single base substitutions		40	0.701754	13.45	6.48 - 16.87		8	0.4	27.74	11.99 - 46.07		8	0.148148	17.21	7.89 - 34.13		23	0.433962	50.38	32.1 - 74.98		64	0.633663	26.87	20.67 - 36.55		0	-	-	-
Long deletions		2	0.0350877	0.67	0.03 - 2.53		5	0.25	17.34	5.68 - 35.04		41	0.759259	88.2	68.12 - 130.61		23	0.433962	50.38	32.1 - 74.98		7	0.0693069	2.94	1.23 - 6.19		60	0.983607	633.65	492.15 - 948.51
Long duplications		1	0.0175439	0.34	0 - 2.04		0	-	-	-		0	-	-	-		1	0.0188679	2.19	0.07 - 13.24		0	-	-	-		0	-	-	-
Single base deletions		8	0.140351	2.69	0.78 - 5.11		3	0.15	10.4	2.25 - 27.24		1	0.0185185	2.15	0.1 - 13.03		5	0.0943396	10.95	3.76 - 25.42		22	0.217822	9.24	5.77 - 14.3		1	0.0163934	10.56	0.34 - 64.55
Single base inserts		2	0.0350877	0.67	0.03 - 2.53		3	0.15	10.4	2.25 - 27.24		0	-	-	-		0	-	-	-		1	0.00990099	0.42	0.02 - 2.63		0	-	-	-
Complex		3	0.0526316	1.01	0.12 - 2.99		1	0.05	3.47	0.05 - 18.72		4	0.0740741	8.61	2.67 - 22.37		1	0.0188679	2.19	0.07 - 13.24		7	0.0693069	2.94	1.23 - 6.19		0	-	-	-
[truncated: 53 more columns]

## Sheet: Table S6
Table S6. Sequences of in/dels greater than or equal to 5 bp in URA3 and CAN1 in wild-type, met18 strains and in strains with DNA polymerase mutations.
Reporter gene	Background	Temperature, ⁰C	Type of event	Left coordinate	Right coordinate	Event length, bp	Left repeat	Right repeat	Number of repeated bases without mismatch	Number of identical mutations in the strain
URA3-WT	met18-410C	30	Deletion	33	56	24	TGCTGC'	TGCTGC'	6	1
				80	468	389	TCATGCAcG'	TCATGCAaG'	1	1
				91	352	262	GCAaACA'	GCAgACA'	3	1
				127	249	123	CCaCCAAG'	CCgCCAAG'	5	1
				151	404	254	TTGAAGCA'	TTGAAGCA'	8	1
				154	240	87	GCATTA	GCATTA	6	1
				168	283	116	AAAATTTG'	AAAATTTG'	8	1
				174	263	90	TTgTTTACT'	TTtTTTACT'	6	1
				216	296	81	'cACAGT	'tACAGT	0	1
				258	282	25	AATTT'	AATTT'	5	1
				266	318	53	TACTCT'tCG	TACTCT'gCG	6	2
				275	352	78	AGACA'	AGACA'	5	1
				292	354	63	GCtGACATT'	GCaGACATT'	6	7
				293	514	222	TGcTGACATTG'	TGtTGACATTG'	8	1
				302	332	31	ATACAG'	ATACAG'	6	1
				323	412	90	GCGG'	GCGG'	4	1
				336	343	8	CAGAAT'	CAGAAT'	6	2
				344	457	114	TAGCAGAAT'	TAGCAGAAT'	9	5
				347	769	423	TGGG'cAG	TGGG'aAG	4	1
				349	462	114	CA'	CA'	2	1
				355	532	178	ATT'	ATT'	3	1
				360	518	159	GACATTaCGAA'	GACATTgCGAA'	4	1
				374	613	240	CACaCGGTGTGG'	CACcCGGTGTGG'	8	4
				402	456	55	GAA'	GAA'	3	1
				411	792	382	GCGGC'	GCGGC'	5	1
				436	530	95	AGA'	AGA'	3	1
				565	577	13	AGAcATG'	AGAgATG'	3	2
				575	706	132	TGGAAGAG'	TGGAAGAG'	8	3
				579	623	45	AGATGA'	AGATGA'	6	1
				604	625	22	ATGACA'	ATGACA'	6	1
				631	728	98	AAGGGA'	AAGGGA'	6	1
				707	727	21	GGAAGaG'	GGAAGgG	1	1
				763	774	12	AAGCA'	AAGCA'	5	1
			Duplication	644	672	29	GGTC'	GGTC'	4	1
URA3-WT	met18Δ	30	Deletion	15	35	21	GCTAC'	GCTAC'	5	1
				25	129	105	AAGGAA'	AAGGAA'	6	1
				33	56	24	TGCTGC'	TGCTGC'	6	1
				61	249	189	CtGCCAAG'	CcGCCAAG'	6	1
				78	466	389	TCATGCA'	TCATGCA'	7	1
				79	364	286	ATGCAC'	ATGCAC'	6	1
				130	429	300	ACcAAGGAA'	ACaAAGGAA'	6	1
				151	404	254	TTGAAGCA'	TTGAAGCA'	8	1
				161	381	221	GGtCCCA'	GGgCCCA'	4	1
				168	283	116	AAAATTTG'	AAAATTTG'	8	1
				174	263	90	TTgTTTACT'	TTtTTTACT'	6	1
				222	302	81	ACAGT'	ACAGT'	5	1
				292	354	63	GCtGACATT'	GCaGACATT'	6	4
				293	514	222	TGcTGACATTG'	TGtTGACATTG'	8	1
				335	757	423	TACAGAA'tAGCAG	TACAGAA'aAGCAG	7	1
				336	343	8	CAGAAT'	CAGAAT'	6	1
				344	457	114	TAGCAGAAT'	TAGCAGAAT'	9	2
				351	570	220	GA'	GA'	2	1
				374	613	240	CACaCGGTGTGG'	CACcCGGTGTGG'	8	4
				383	619	237	AG'	AG'	2	1
				427	529	103	ACAAAG'	ACAAAG'	6	1
				449	668	220	TGATGT'	TGATGT'	6	1
				527	562	36	AGcGACA'	AGaGACA'	4	1
				561	575	15	AAGAGA'	AAGAGA'	6	1
				562	633	72	GAGAC'	GAGAC'	5	1
				592	640	49	ATTGG'	ATTGG'	5	1
				668	788	121	GAtGATG'	GAaGATG'	4	1
				763	774	12	AAGCA'	AAGCA'	5	2
			Duplication	287	312	26	TTGCtG'	TTGCaG'	1	1
				313	340	28	AATtGCAG'	AATaGCAG'	4	1
				408	765	358	AAGCAGGC'	AAGCAGGC'	8	1
URA3-WT	pol3-C1059S	30	Deletion	4	75	72	ATCATG'	ATCATG'	6	1
				35	58	24	TGCTGCtA'	TGCTGCcA'	1	2
				59	289	231	TTGCTGcCA'	TTGCTGaCA'	2	1
				61	249	189	GCCAAG'	GCCAAG'	6	1
				151	404	254	TTGAAGCA'	TTGAAGCA'	8	3
				168	283	116	AAAATTTG'	AAAATTTG'	8	1
				174	263	90	TTgTTTACT'	TTtTTTACT'	6	3
				221	382	162	GGGCaCAG'	GGGCcCAG'	3	1
				266	318	53	TACTCT'tCG	TACTCT'gCG	6	1
				292	354	63	GCtGACATT'	GCaGACATT'	6	3
				313	340	28	AATtGCAG'	AATaGCAG'	4	1
				327	371	45	GGTGT'	GGTGT'	5	1
				334	350	17	CAGA'	CAGA'	4	1
				336	343	8	CAGAAT'	CAGAAT'	6	2
				344	457	114	TAGCAGAAT'	TAGCAGAAT'	9	6
				346	459	114	TAGCAGAATgG'	TAGCAGAATtG'	1	1
				351	570	220	GA'	GA'	2	1
				360	518	159	GACATTaCGAA'	GACATTgCGAA'	4	1
				374	613	240	CACaCGGTGTGG'	CACcCGGTGTGG'	8	3
				394	452	59	TGTTAGC'	TGTTAGC'	7	1
				403	415	13	GAAG'cAG	GAAG'aAG	4	1
				427	529	103	ACAAAG'	ACAAAG'	6	2
				446	509	64	CTtTTGA'	CTgTTGA'	4	1
				455	648	194	CAG'aAT	CAG'tAT	3	1
				531	558	28	CAAAGA'	CAAAGA'	6	1
				584	616	33	GGTT'	GGTT'	4	1
				604	625	22	ATGACA'	ATGACA'	6	1
				631	728	98	AAGGGA'	AAGGGA'	6	1
				665	730	66	GGATG'	GGATG'	5	1
				726	772	47	GGGAAG'	GGGAAG'	6	1
				763	774	12	AAGCA'	AAGCA'	5	1
			Duplication	33	56	24	TGCTGC'	TGCTGC'	6	1
URA3-WT	met18Δ rev3Δ	30	Deletion	-77	375	453	TGTGGTG'	TGTGGTG'	7	1
				-71	148	220	GTTGAAG'	GTTGAAG'	7	1
				-18	29	48	AACcTGC'	AACgTGC'	3	1
				33	56	24	TGCTGC'	TGCTGC'	6	2
				35	58	24	TGCTGCtA'	TGCTGCcA'	1	2
				73	192	120	ATATC'aTG	ATATC'tTG	5	1
				78	466	389	TCATGCA'	TCATGCA'	7	1
				80	468	389	TCATGCAcG'	TCATGCAaG'	1	1
				87	762	676	GAAAAGCA'	GAAAAGCA'	8	1
				91	352	262	GCAaACA'	GCAgACA'	3	1
				98	168	71	AAAcTTGT'	AAAtTTGT'	4	2
				127	249	123	CCaCCAAG'	CCgCCAAG'	5	2
				133	240	108	AAGGaATTA'	AAGGcATTA'	4	1
				154	240	87	GCATTA	GCATTA	6	1
				168	283	116	AAAATTTG'	AAAATTTG'	8	1
				174	263	90	TTgTTTACT'	TTtTTTACT'	6	3
				188	373	186	TGTGG'	TGTGG'	5	1
				221	382	162	GGGCaCAG'	GGGCcCAG'	3	1
				235	415	181	AAG'	AAG'	3	1
				292	354	63	GCtGACATT'	GCaGACATT'	6	11
				293	514	222	TGcTGACATTG'	TGtTGACATTG'	8	1
				302	332	31	ATACAG'	ATACAG'	6	3
				313	340	28	AATtGCAG'	AATaGCAG'	4	2
				323	412	90	GCGG'	GCGG'	4	1
				329	336	8	'aCAGAAT	'gCAGAAT	0	1
				332	353	22	ACA'	ACA'	3	1
				336	343	8	CAGAAT'	CAGAAT'	6	1
				336	457	122	CAGAAT'	CAGAAT'	6	2
				338	459	122	CAGAATaG'	CAGAATtG'	6	1
				344	457	114	TAGCAGAAT'	TAGCAGAAT'	9	6
				350	772	423	TGGGcAG'	TGGGaAG'	2	1
				352	407	56	GCAGaC'	GCAGgC'	1	1
				359	587	229	TTACGA'aTG	TTACGA'tTG	6	1
				360	518	159	GACATTaCGAA'	GACATTgCGAA'	4	2
				371	411	41	CGGtG'	CGGcG'	1	1
				374	613	240	CACaCGGTGTGG'	CACcCGGTGTGG'	8	3
				375	671	297	GTGGT'	GTGGT'	5	1
				392	538	147	TTGTTA'gCGG	TTGTTA'tCGG	6	1
				403	415	13	GAAG'cAG	GAAG'aAG	4	1
				406	454	49	AGCAG'	AGCAG'	5	1
				522	574	53	GAAGAG'	GAAGAG'	6	1
				558	720	163	CAAAG'aGA	CAAAG'gGA	5	1
				561	575	15	AAGAGA'	AAGAGA'	6	1
				565	577	13	AGAcATG'	AGAgATG'	3	2
				576	707	132	TGGAAGAGa'	TGGAAGAGg'	0	1
				578	730	153	GGAAGaGATG'	GGAAGgGATG'	4	1
				589	621	33	GAT'	GAT'	3	1
				604	625	22	ATGACA'	ATGACA'	6	1
				625	709	85	AGAtGAC'	AGAgGAC'	3	1
				666	705	21	TGGAtGA'	TGGAaGA'	2	1
				707	727	21	GGAAGaG'	GGAAGgG	1	1
URA3-GC	WT	23	Deletion	35	58	24	GCGGCCA'	GCGGCCA'	7	2
				58	150	93	GGTCGcGGCC'	GGTCGaGGCC'	4	1
				124	748	625	C'	C'	1	1
				193	513	321	CGTGGACATC'	CGTGGACATC'	10	1
				275	289	15	GGACA'	GGACA'	5	1
				287	322	36	CGCGG'	CGCGG'	5	1
				292	354	63	GCGGACATC'	GCGGACATC'	9	3
				293	514	222	TGcTGACATTG'	TGtTGACATTG'	8	2
				296	391	96	CATCGgCA'	CATCGtCA'	2	1
				308	490	183	AGT'	AGT'	3	1
				323	349	27	GCGG'	GCGG'	4	4
				326	348	23	GGGCG'	GGGCG'	5	1
				341	763	423	GCCG'	GCCG'	4	1
				348	378	31	GTGGGC'	GTGGGC'	6	1
				348	615	268	GTGGGC'	GTGGGC'	6	1
				360	497	138	CACGAA'	CACGAA'	6	1
				366	433	68	GCCCA'cGG	GCCCA'gGG	5	1
				371	487	117	CGGCG'	CGGCG'	5	2
				398	423	26	CC'	CC'	2	1
				440	643	204	GGGCC'	GGGCC'	5	1
				473	532	60	CAAGGgCT'	CAAGGaCT'	2	1
				473	583	111	AGGGCT'	AGGGCT'	6	1
				503	724	222	CaCGAAGGGCA'	CgCGAAGGGCA'	9	2
				511	663	153	GcACCGTGGAC'	GgACCGTGGAC'	9	2
				523	723	201	TCGCGAAGaGC'	TCGCGAAGgGC'	2	1
				526	633	108	AAGaGCGAC'	AAGgGCGAC'	5	3
				530	628	99	CGACAAGG'aC	CGACAAGG'gC	8	7
				567	707	141	CAtGGG'	CAgGGG'	3	1
				569	631	63	GACAtGGGCG'	GACAaGGGCG'	5	1
				578	730	153	GGgAGGGACG'	GGcAGGGACG'	7	1
				579	623	45	GGACGA'	GGACGA'	6	1
				583	630	48	GACgAGGGC' or AGGGC'tACG	GACaAGGGC' or AGGGC'gACG	5	1
				583	744	162	GGaCGAGGGC'	GGtCGAGGGC'	7	1
				585	711	127	GaGGGCTA'	GgGGGCTA'	6	1
				587	634	48	AGGGCtACG'	AGGGCgACG'	3	1
				616	702	87	CGTGGGC'	CGTGGGC'	7	3
			Duplication	35	58	24	GCGGCCA'	GCGGCCA'	7	1
				52	145	93	GGTCG'cGGCC	GGTCG'aGGCC	5	1
				287	322	36	CGCGG'	CGCGG'	5	1
				348	378	31	GTGGGC'	GTGGGC'	6	1
				397	410	14	GCGGC'	GCGGC'	5	1
URA3-GC	met18-410C	30	Deletion	16	36	21	GGCCACC'	GGCCACC'	7	1
				52	145	93	GGTCG'cGGCC	GGTCG'aGGCC	5	1
				120	419	300	'cACCAAGGAGC	'gACCAAGGAGC	0	1
				158	643	486	CGAgGCCCTGGGCC'	CGAcGCCCTGGGCC'	10	3
				193	513	321	CGTGGACATC'	CGTGGACATC'	10	2
				209	331	123	TCTcCA'	TCTaCA'	2	1
				223	507	285	AGGGCACCGTG'	AGGGCACCGTG'	11	2
				244	462	219	GGcGTTGTCC'	GGaGTTGTCC'	7	1
				250	426	177	CCAAG'	CCAAG'	5	1
				288	413	126	GCGGA'	GCGGA'	5	1
				292	354	63	GCGGACATC'	GCGGACATC'	9	5
				365	475	111	CCC'	CCC'	3	1
				371	487	117	CGGCG'	CGGCG'	5	3
				397	410	14	GCGGC'	GCGGC'	5	1
				502	582	81	AGGGC'	AGGGC'	5	1
				503	724	222	CaCGAAGGGCA'	CgCGAAGGGCA'	9	1
				511	663	153	GcACCGTGGAC'	GgACCGTGGAC'	9	2
				520	720	201	TCGCGAAG'aGC	TCGCGAAG'gGC	8	1
				530	628	99	CGACAAGG'aC	CGACAAGG'gC	8	5
				533	583	51	GACaAGGGCT'	GACgAGGGCT'	6	1
				583	723	141	AGGGC'	AGGGC'	5	1
				583	744	162	GGaCGAGGGC'	GGtCGAGGGC'	7	1
				616	702	87	CGTGGGC'	CGTGGGC'	7	1
URA3-GC	met18Δ	30	Deletion	16	504	489	CGAAGGcCACC'	CGAAGGgCACC'	4	1
				101	116	16	GTGCG'	GTGCG'	5	1
				131	430	300	ACCAAGGAGC'	ACCAAGGAGC'	10	1
				137	451	315	TGCTGG'	TGCTGG'	6	1
				142	459	318	GGAGTTG'	GGAGTTG'	7	1
				158	643	486	CGAgGCCCTGGGCC'	CGAcGCCCTGGGCC'	10	3
				193	291	99	CGtGGACATC'	CGcGGACATC'	7	2
				193	354	162	GtGGACATC'	GcGGACATC'	7	1
				193	513	321	CGTGGACATC'	CGTGGACATC'	10	3
				197	358	162	GA'	GA'	2	1
				223	507	285	AGGGCACCGTG'	AGGGCACCGTG'	11	2
				225	509	285	AGGGCACCGTGaA'	AGGGCACCGTGgA'	1	1
				284	505	222	CG'cGGACATCG	CG'tGGACATCG	2	1
				292	354	63	GCGGACATC'	GCGGACATC'	9	3
				295	543	249	GaCATCGGC'	GtCATCGGC'	7	1
				325	582	258	CGcGGGC'	CGaGGGC'	4	1
				348	378	31	GTGGGC'	GTGGGC'	6	1
				355	387	33	CGGaCATC'	CGGgCATC'	4	1
				360	518	159	GGACATCaCGAA'	GGACATCgCGAA'	4	1
				371	487	117	CGGCG'	CGGCG'	5	2
				374	613	240	CCCaCGGCGTGG'	CCCcCGGCGTGG'	8	1
				472	630	159	CAAGGGC'	CAAGGGC'	7	1
				490	741	252	GgCGAG'	GtCGAG'	4	1
				503	724	222	CaCGAAGGGCA'	CgCGAAGGGCA'	9	4
				511	663	153	GcACCGTGGAC'	GgACCGTGGAC'	9	2
				520	720	201	TCGCGAAG'aGC	TCGCGAAG'gGC	8	3
				526	633	108	AAGaGCGAC'	AAGgGCGAC'	5	1
				530	628	99	CGACAAGG'aC	CGACAAGG'gC	8	7
				532	630	99	CGACAAGGaC'	CGACAAGGgC'	1	1
				578	730	153	GGgAGGGACG'	GGcAGGGACG'	7	1
				580	732	153	AGGGACGaG'	AGGGACGcG'	1	2
				583	744	162	GGaCGAGGGC'	GGtCGAGGGC'	7	1
				585	711	127	GaGGGCTA'	GgGGGCTA'	6	1
				616	702	87	CGTGGGC'	CGTGGGC'	7	1
				617	710	94	GtGGGCT'	GgGGGCT'	5	1
				625	666	42	TGGACGAc'	TGGACGAt'	0	2
				724	762	39	GAAGGgC'	GAAGGcC'	1	1
				740	763	24	GAAGGtCG'	GAAGGcCG'	2	1
URA3-GC	met18Δ	23	Deletion	35	58	24	GCGGCCA'	GCGGCCA'	7	2
				101	116	16	GTGCG'	GTGCG'	5	1
				127	162	36	CCAAG'	CCAAG'	5	1
				142	459	318	GGAGTTG'	GGAGTTG'	7	1
				193	291	99	CGtGGACATC'	CGcGGACATC'	7	1
				205	258	54	ACTTC'	ACTTC'	5	1
				205	534	330	GGACTTC'	GGACTTC'	7	1
				222	302	81	CACCGT'	CACCGT'	6	1
				223	507	285	AGGGCACCGTG'	AGGGCACCGTG'	11	2
				224	391	168	CGTgA'	CGTcA'	1	1
				239	775	537	AGGCGT'	AGGCGT'	6	1
				244	462	219	GGcGTTGTCC'	GGaGTTGTCC'	7	1
				246	320	75	TCCGC'	TCCGC'	5	1
				292	354	63	GCGGACATC'	GCGGACATC'	9	3
				360	518	159	GGACATCaCGAA'	GGACATCgCGAA'	4	1
				371	487	117	CGGCG'	CGGCG'	5	1
				389	541	153	CATCG'	CATCG'	5	1
				415	456	42	GGCGGAG'	GGCGGAG'	7	1
				473	583	111	AGGGCT'	AGGGCT'	6	1
				485	505	21	CACCG'	CACCG'	5	1
				487	592	106	ACcGGC'	ACtGGC'	3	1
				503	724	222	CaCGAAGGGCA'	CgCGAAGGGCA'	9	1
				511	663	153	GcACCGTGGAC'	GgACCGTGGAC'	9	1
				515	535	21	GGACaTCG'	GGACtTCG'	3	1
				526	633	108	AAGaGCGAC'	AAGgGCGAC'	5	2
				530	628	99	CGACAAGG'aC	CGACAAGG'gC	8	9
				533	583	51	GACaAGGGCT'	GACgAGGGCT'	6	1
				546	617	72	GGCTT'	GGCTT'	5	1
				562	576	15	AGGGAC'	AGGGAC'	6	1
				568	723	156	GGGC'gGG	GGGC'aGG	4	1
				583	744	162	GGaCGAGGGC'	GGtCGAGGGC'	7	1
				585	711	127	GaGGGCTA'	GgGGGCTA'	6	1
				587	634	48	AGGGCtACG'	AGGGCgACG'	3	1
				616	702	87	CGTGGGC'	CGTGGGC'	7	3
				625	666	42	TGGACGAc'	TGGACGAt'	0	1
URA3-GC	pol3-13	23	Deletion	16	36	21	GGCCACC'	GGCCACC'	7	1
				35	58	24	GCGGCCA'	GCGGCCA'	7	1
				75	692	618	CaACATCAT'	CgACATCAT'	7	1
				135	169	35	GAgCTGCT'	GAtCTGCT'	5	1
				157	216	60	GGGC'cCC	GGGC'aCC	4	1
				158	439	282	GGGCC'	GGGCC'	5	1
				158	643	486	CGAgGCCCTGGGCC'	CGAcGCCCTGGGCC'	10	1
				197	223	27	TGA'	TGA'	3	1
				251	307	57	CCGcCAAGT'	CCGtCAAGT'	5	1
				288	455	168	GCGGA'	GCGGA'	5	1
				292	354	63	GCGGACATC'	GCGGACATC'	9	4
				323	349	27	GCGG'	GCGG'	4	1
				323	368	46	CCgCGG'	CCaCGG'	3	1
				323	412	90	GCGG'	GCGG'	4	1
				371	411	41	CGGCG'	CGGCG'	5	1
				371	487	117	CGGCG'	CGGCG'	5	1
				415	456	42	GGCGGAG'	GGCGGAG'	7	1
				472	501	30	AAGGGC'tCC	AAGGGC'aCC	6	1
				473	583	111	AGGGCT'	AGGGCT'	6	1
				503	724	222	CaCGAAGGGCA'	CgCGAAGGGCA'	9	1
				511	531	21	GGAC'aTCG	GGAC'tTCG	4	1
				511	663	153	GcACCGTGGAC'	GgACCGTGGAC'	9	1
				515	535	21	GGACaTCG'	GGACtTCG'	3	1
				526	633	108	AAGaGCGAC'	AAGgGCGAC'	5	1
				530	628	99	CGACAAGG'aC	CGACAAGG'gC	8	5
				533	583	51	GACaAGGGCT'	GACgAGGGCT'	6	1
				562	576	15	AGGGAC'	AGGGAC'	6	3
				568	702	135	TGGGC'gGG	TGGGC'aGG	5	1
				569	631	63	GACAtGGGCG'	GACAaGGGCG'	5	1
				585	711	127	GaGGGCTA'	GgGGGCTA'	6	1
				616	642	27	TGGGC'	TGGGC'	5	1
				616	657	42	C'tTGGACGA	C'gTGGACGA	1	1
				616	702	87	CGTGGGC'	CGTGGGC'	7	1
				624	665	42	TGGACGA'	TGGACGA'	7	1
				625	666	42	TGGACGAc'	TGGACGAt'	0	2
				633	740	108	AAGGgCGA'	AAGGtCGA'	3	1
				633	746	114	AGGGCGA'	AGGGCGA'	7	1
				641	670	30	TGG'	TGG'	3	1
				664	702	39	CGTGGaC'	CGTGGgC'	1	1
				703	744	42	TCGtGGGC'	TCGaGGGC'	4	1
				740	763	24	GAAGGtCG'	GAAGGcCG'	2	1
URA3-GC	pol3-C1059S	30	Deletion	35	58	24	GCGGCCA'	GCGGCCA'	7	1
				70	93	24	CAAC'	CAAC'	4	1
				111	212	102	CTCCtTGGA'	CTCCaTGGA'	4	1
				112	510	399	CCtTGGAC'	CCgTGGAC'	5	1
				134	789	656	AGGAGcTGC'	AGGAGgTGC'	3	1
				145	462	318	C'	C'	1	1
				158	643	486	CGAgGCCCTGGGCC'	CGAcGCCCTGGGCC'	10	2
				193	291	99	CGtGGACATC'	CGcGGACATC'	7	4
				193	513	321	CGTGGACATC'	CGTGGACATC'	10	1
				223	507	285	AGGGCACCGTG'	AGGGCACCGTG'	11	3
				244	462	219	GGcGTTGTCC'	GGaGTTGTCC'	7	1
				292	354	63	GCGGACATC'	GCGGACATC'	9	5
				325	384	60	CGGGC'gTC	CGGGC'aTC	5	1
				326	408	83	GCgGGCG'	GCaGGCG'	4	1
				348	378	31	GTGGGC'	GTGGGC'	6	3
				355	387	33	CGGaCATC'	CGGgCATC'	4	2
				366	433	68	GCCCA'cGG	GCCCA'gGG	5	1
				369	436	68	GCCCAcGG'	GCCCAgGG'	5	1
				397	543	147	TCGTCAgCGGC'	TCGTCAtCGGC'	4	1
				472	630	159	CAAGGGC'	CAAGGGC'	7	1
				490	612	123	CCGGCGaG'	CCGGCGtG'	1	2
				500	736	237	ACaCGAAGG'	ACgCGAAGG'	6	1
				511	663	153	GcACCGTGGAC'	GgACCGTGGAC'	9	1
				520	720	201	TCGCGAAG'aGC	TCGCGAAG'gGC	8	2
				520	735	216	CGCGAAG'	CGCGAAG'	7	1
				523	723	201	TCGCGAAGaGC'	TCGCGAAGgGC'	2	1
				525	740	216	CGA'	CGA'	3	1
				526	633	108	AAGaGCGAC'	AAGgGCGAC'	5	4
				527	562	36	GACA'aGG	GACA'tGG	4	1
				530	628	99	CGACAAGG'aC	CGACAAGG'gC	8	10
				532	630	99	CGACAAGGaC'	CGACAAGGgC'	1	2
				546	617	72	GGCTT'	GGCTT'	5	1
				569	631	63	GACAtGGGCG'	GACAaGGGCG'	5	3
				583	702	120	CGaGGGC'	CGtGGGC'	4	1
				585	711	127	GaGGGCTA'	GgGGGCTA'	6	1
				604	657	54	CAtGACC'	CAgGACC'	4	1
				616	702	87	CGTGGGC'	CGTGGGC'	7	1
				634	765	132	CGaC'	CGgC'	1	1
URA3-GC	pol3-C1059S	23	Deletion	26	430	405	AAGGAGC'	AAGGAGC'	7	1
				35	58	24	GCGGCCA'	GCGGCCA'	7	1
				35	794	760	GTGCGGCCA'	GTGCGGCCA'	9	1
				61	426	366	CCAAG'	CCAAG'	5	1
				193	513	321	CGTGGACATC'	CGTGGACATC'	10	1
				217	582	366	GAGGGC'	GAGGGC'	6	1
				227	259	33	C'cGCT	C'tGCT	1	1
				292	354	63	GCGGACATC'	GCGGACATC'	9	1
				293	388	96	CGGaCATCG'	CGGgCATCG'	5	2
				293	514	222	TGcTGACATTG'	TGtTGACATTG'	8	1
				348	378	31	GTGGGC'	GTGGGC'	6	1
				355	387	33	CGGaCATC'	CGGgCATC'	4	1
				366	433	68	GCCCA'cGG	GCCCA'gGG	5	1
				371	487	117	CGGCG'	CGGCG'	5	1
				371	631	261	GGCG'	GGCG'	4	1
				374	613	240	CCCaCGGCGTGG'	CCCcCGGCGTGG'	8	1
				381	403	23	C'gGGC	C'aGGC	1	1
				392	538	147	TCGTCA'gCGGC	TCGTCA'tCGGC	6	1
				397	410	14	GCGGC'	GCGGC'	5	1
				429	509	81	GGA'	GGA'	3	1
				438	707	270	CAGGGG'cCT	CAGGGG'gCT	6	1
				439	765	327	GGC'	GGC'	3	1
				440	643	204	GGGCC'	GGGCC'	5	1
				488	610	123	CCaCCGGCG'	CCcCCGGCG'	6	1
				513	563	51	GGACAT'	GGACAT'	6	1
				515	535	21	GGACaTCG'	GGACtTCG'	3	1
				526	633	108	AAGaGCGAC'	AAGgGCGAC'	5	2
				530	628	99	CGACAAGG'aC	CGACAAGG'gC	8	5
				532	630	99	CGACAAGGaC'	CGACAAGGgC'	1	1
				562	576	15	AGGGAC'	AGGGAC'	6	1
				616	702	87	CGTGGGC'	CGTGGGC'	7	1
				625	666	42	TGGACGAc'	TGGACGAt'	0	1
URA3-GC	pol3-C1069S	23	Deletion	-18	97	116	AACCTGc'	AACCTGt'	0	1
				97	399	303	CCTG'	CCTG'	4	1
				100	156	57	CCTGtGC'	CCTGgGC'	2	1
				158	643	486	CGAgGCCCTGGGCC'	CGAcGCCCTGGGCC'	10	1
				185	367	183	CCCACG'	CCCACG'	6	1
				191	274	84	CGtGGACA'	CGaGGACA'	5	2
				193	354	162	GtGGACATC'	GcGGACATC'	7	1
				193	513	321	CGTGGACATC'	CGTGGACATC'	10	2
				196	261	66	ACaTCCTG'	ACtTCCTG'	5	1
				201	455	255	CTGaCGGA'	CTGgCGGA'	4	1
				205	258	54	ACTTC'	ACTTC'	5	1
				228	432	205	CC'	CC'	2	1
				252	289	38	A'	A'	1	1
				281	419	139	AGGAAGT'	AGGAAGT'	7	2
				284	739	456	GAAGtTCG'	GAAGgTCG'	3	1
				292	354	63	GCGGACATC'	GCGGACATC'	9	3
				293	388	96	CGGaCATCG'	CGGgCATCG'	5	2
				305	391	87	CAcCGTCA'	CAtCGTCA'	5	1
				323	349	27	GCGG'	GCGG'	4	1
				340	363	24	GAtCGCC'	GAaCGCC'	4	1
				340	431	92	GCC'gAG	GCC'cAG	3	1
				348	378	31	GTGGGC'	GTGGGC'	6	6
				355	387	33	CGGaCATC'	CGGgCATC'	4	2
				366	433	68	GCCCA'cGG	GCCCA'gGG	5	2
				371	411	41	CGGCG'	CGGCG'	5	1
				371	487	117	CGGCG'	CGGCG'	5	3
				386	408	23	GGCa'	GGCg'	0	1
				393	434	42	CAG'cGG	CAG'gGG	3	1
				410	454	45	GCaGGCGG'	GCtGGCGG'	5	1
				415	456	42	GGCGGAG'	GGCGGAG'	7	1
				429	530	102	CAAGGA'	CAAGGA'	6	1
				472	501	30	AAGGGC'tCC	AAGGGC'aCC	6	1
				473	532	60	CAAGGgCT'	CAAGGaCT'	2	1
				473	583	111	AGGGCT'	AGGGCT'	6	1
				495	553	59	C'gAAGGG	C'aAAGGG	1	1
				503	724	222	CaCGAAGGGCA'	CgCGAAGGGCA'	9	1
				526	576	51	GAGcGAC'aAGG	GAGgGAC'gAGG	3	2
				530	628	99	CGACAAGG'aC	CGACAAGG'gC	8	5
				533	583	51	GACaAGGGCT'	GACgAGGGCT'	6	1
				546	617	72	GGCTT'	GGCTT'	5	1
				562	576	15	AGGGAC'	AGGGAC'	6	1
				578	730	153	GGgAGGGACG'	GGcAGGGACG'	7	1
				579	665	87	GGACGA'	GGACGA'	6	1
				581	667	87	GGACGAgG'	GGACGAtG'	1	1
				583	744	162	GGaCGAGGGC'	GGtCGAGGGC'	7	1
				584	616	33	CGaGGGCT'	CGtGGGCT'	5	1
				589	636	48	ACGaC'	ACGcC'	1	1
				616	702	87	CGTGGGC'	CGTGGGC'	7	8
				625	666	42	TGGACGAc'	TGGACGAt'	0	3
				648	688	41	CCaACA'	CCgACA'	3	1
				703	744	42	TCGtGGGC'	TCGaGGGC'	4	1
				707	727	21	GGGCAGGG'	GGGCAGGG'	8	1
				750	790	41	GCG'	GCG'	3	1
			Duplication	323	349	27	GCGG'	GCGG'	4	1
URA3-GC	pol2-C2181S	30	Deletion	16	36	21	GGCCACC'	GGCCACC'	7	1
				31	116	86	CGTGCG'	CGTGCG'	6	1
				35	58	24	GCGGCCA'	GCGGCCA'	7	3
				46	61	16	CCcAGC'	CCaAGC'	3	1
				254	493	240	AGTACA'	AGTACA'	6	1
				292	354	63	GCGGACATC'	GCGGACATC'	9	4
				323	349	27	GCGG'	GCGG'	4	1
				326	631	306	GGGCG'	GGGCG'	5	1
				348	378	31	GTGGGC'	GTGGGC'	6	1
				355	387	33	CGGaCATC'	CGGgCATC'	4	1
				410	454	45	GCaGGCGG'	GCtGGCGG'	5	1
				511	663	153	GcACCGTGGAC'	GgACCGTGGAC'	9	1
				513	563	51	GGACAT'	GGACAT'	6	1
				530	628	99	CGACAAGG'aC	CGACAAGG'gC	8	2
				532	630	99	CGACAAGGaC'	CGACAAGGgC'	1	1
				533	583	51	GACaAGGGCT'	GACgAGGGCT'	6	1
				562	576	15	AGGGAC'	AGGGAC'	6	1
				577	624	48	GAC'gAGGGC	GAC'aAGGGC	3	1
				616	702	87	CGTGGGC'	CGTGGGC'	7	1
				707	727	21	GGGCAGGG'	GGGCAGGG'	8	1
				724	738	15	CGCGAAGGgC'	CGCGAAGGtC'	1	1
				737	760	24	GAAGG'tCG	GAAGG'cCG	5	1
			Duplication	35	58	24	GCGGCCA'	GCGGCCA'	7	3
				454	487	34	GGCG'	GGCG'	4	1
				516	551	36	CATCGC'	CATCGC'	6	1
URA3-GC	pol2-C677S	30	Deletion	31	116	86	CGTGCG'	CGTGCG'	6	1
				35	58	24	GCGGCCA'	GCGGCCA'	7	1
				222	302	81	ACAGT'	ACAGT'	5	1
				292	354	63	GCGGACATC'	GCGGACATC'	9	1
				323	349	27	GCGG'	GCGG'	4	2
				326	348	23	GGGCG'	GGGCG'	5	1
				355	387	33	CGGaCATC'	CGGgCATC'	4	1
				371	487	117	CGGCG'	CGGCG'	5	1
				503	724	222	CaCGAAGGGCA'	CgCGAAGGGCA'	9	1
				511	663	153	GcACCGTGGAC'	GgACCGTGGAC'	9	1
				530	628	99	CGACAAGG'aC	CGACAAGG'gC	8	1
				562	576	15	AGGGAC'	AGGGAC'	6	1
				722	736	15	CGCGAAGG'	CGCGAAGG'	8	1
				762	773	12	GGaAGGC'	GGaAGGC'	4	1
			Duplication	193	291	99	CGtGGACATC'	CGcGGACATC'	7	1
				287	322	36	CGCGG'	CGCGG'	5	2
				292	354	63	GCGGACATC'	GCGGACATC'	9	1
				323	349	27	GCGG'	GCGG'	4	1
URA3-GC RT	pol2-C677S	23	Deletion	35	58	24	GCGGCCA'	GCGGCCA'	7	1
				158	643	486	CGAgGCCCTGGGCC'	CGAcGCCCTGGGCC'	10	2
				193	291	99	CGtGGACATC'	CGcGGACATC'	7	1
				193	513	321	CGTGGACATC'	CGTGGACATC'	10	1
				223	507	285	AGGGCACCGTG'	AGGGCACCGTG'	11	1
				269	283	15	TTCG'aGGACA	TTCG'cGGACA	4	1
				281	343	63	AGT'	AGT'	3	1
				292	354	63	GCGGACATC'	GCGGACATC'	9	3
				305	391	87	CAcCGTCA'	CAtCGTCA'	5	1
				323	349	27	GCGG'	GCGG'	4	6
				325	351	27	GCGGgC'	GCGGaC'	1	1
				325	384	60	CGGGC'gTC	CGGGC'aTC	5	1
				326	348	23	GGGCG'	GGGCG'	5	1
				348	378	31	GTGGGC'	GTGGGC'	6	2
				351	455	105	GGCGGA'	GGCGGA'	6	1
				371	411	41	CGGCG'	CGGCG'	5	1
				374	613	240	CACaCGGTGTGG'	CACcCGGTGTGG'	8	1
				415	456	42	GGCGGAG'	GGCGGAG'	7	1
				428	469	42	CAAGG'	CAAGG'	5	1
				441	710	270	CAGGGGcCT'	CAGGGGgCT'	2	1
				493	513	21	C'aCGAAG	C'gCGAAG	1	1
				503	724	222	CaCGAAGGGCA'	CgCGAAGGGCA'	9	1
				511	663	153	GcACCGTGGAC'	GgACCGTGGAC'	9	1
				520	720	201	TCGCGAAG'aGC	TCGCGAAG'gGC	8	1
				530	628	99	CGACAAGG'aC	CGACAAGG'gC	8	3
				549	692	144	TCAT'	TCAT'	4	1
				562	576	15	AGGGAC'	AGGGAC'	6	1
				581	667	87	GGACGAgG'	GGACGAtG'	1	1
				583	744	162	GGaCGAGGGC'	GGtCGAGGGC'	7	2
				585	711	127	GaGGGCTA'	GgGGGCTA'	6	1
				587	634	48	AGGGCtACG'	AGGGCgACG'	5	1
				616	702	87	CGTGGGC'	CGTGGGC'	7	1
				624	665	42	TGGACGA'	TGGACGA'	7	1
				633	740	108	AAGGgCGA'	AAGGtCGA'	3	1
				707	727	21	GGGCAGGG'	GGGCAGGG'	8	1
			Duplication	245	286	42	G'cCA	G'aCA	1	1
				287	322	36	CGCGG'	CGCGG'	5	2
				382	399	18	GGCCcG'	GGCCtG'	1	1
				397	410	14	GCGGC'	GCGGC'	5	1
				516	551	36	CATCGC'	CATCGC'	6	1
				601	605	5	g'a	c'c	0	1
				626	647	22	ACA'	ACA'	3	1
URA3-GC	pol2-C763S	23	Deletion	222	302	81	ACAGT'	ACAGT'	5	1
				293	388	96	CGGaCATCG'	CGGgCATCG'	5	1
				323	349	27	GCGG'	GCGG'	4	3
				371	487	117	CGGCG'	CGGCG'	5	1
				530	628	99	CGACAAGG'aC	CGACAAGG'gC	8	2
				616	702	87	CGTGGGC'	CGTGGGC'	7	1
				623	730	108	GGACG'	GGACG'	5	1
				624	665	42	TGGACGA'	TGGACGA'	7	1
				722	736	15	CGCGAAGG'	CGCGAAGG'	8	4
			Duplication	397	410	14	GCGGC'	GCGGC'	5	1
				592	619	28	TGG'	TGG'	3	1
URA3-GC	pol2-C665S,C677S	23	Deletion	35	58	24	GCGGCCA'	GCGGCCA'	7	2
				323	349	27	GCGG'	GCGG'	4	1
				355	387	33	CGGaCATC'	CGGgCATC'	4	1
				499	519	21	CGAAG'gGC	CGAAG'aGC	5	1
				532	576	45	GGAC'	GGAC'	4	1
				583	630	48	GACgAGGGC' or AGGGC'tACG	GACaAGGGC' or AGGGC'gACG	5	1
				587	634	48	AGGGCtACG'	AGGGCgACG'	5	1
				707	769	63	GGCaGGG'	GGCtGGG'	3	1
				740	763	24	GAAGGtCG'	GAAGGcCG'	2	1
				776	789	14	t'a	c'g	0	1
			Duplication	35	58	24	GCGGCCA'	GCGGCCA'	7	2
				251	307	57	CCGcCAAGT'	CCGtCAAGT'	5	1
URA3-GC	pol32Δ	30	Deletion	26	430	405	AAGGAGC'	AAGGAGC'	7	1
				35	58	24	GCGGCCA'	GCGGCCA'	7	1
				73	165	93	CAAcATC'	CAAgATC'	3	1
				91	180	90	ACC'aAC	ACC'cAC	3	1
				190	531	342	GGAC'aTC	GGAC'tTC	4	1
				193	291	99	CGtGGACATC'	CGcGGACATC'	7	1
				197	223	27	TGA'	TGA'	3	1
				223	507	285	AGGGCACCGTG'	AGGGCACCGTG'	11	1
				242	457	216	GT'	GT'	2	1
				292	354	63	GCGGACATC'	GCGGACATC'	9	4
				293	388	96	CGGaCATCG'	CGGgCATCG'	5	1
				307	426	120	CAAG'	CAAG'	4	1
				328	410	83	GGCGtC'	GGCGgC'	1	1
				348	378	31	GTGGGC'	GTGGGC'	6	1
				352	414	63	GGCGGAc'	GGCGGAg'	0	1
				366	433	68	GCCCA'cGG	GCCCA'gGG	5	1
				369	436	68	GCCCAcGG'	GCCCAgGG'	5	1
				371	411	41	CGGCG'	CGGCG'	5	1
				371	487	117	CGGCG'	CGGCG'	5	2
				373	399	27	CGGCgTG'	CGGCcTG'	2	1
				391	552	162	CATCGtC'	CATCGcC'	1	1
				500	760	261	TACAcGAAGG'	TACAgGAAGG'	5	1
				520	720	201	TCGCGAAG'aGC	TCGCGAAG'gGC	8	1
				526	633	108	AAGaGCGAC'	AAGgGCGAC'	5	2
				527	562	36	AGcGACA'	AGaGACA'	4	1
				530	628	99	CGACAAGG'aC	CGACAAGG'gC	8	1
				532	630	99	CGACAAGGaC'	CGACAAGGgC'	1	1
				568	592	25	GGC'	GGC'	3	1
				568	702	135	TGGGC'gGG	TGGGC'aGG	5	1
				569	631	63	GACAtGGGCG'	GACAaGGGCG'	5	1
				581	667	87	GGACGAgG'	GGACGAtG'	1	1
				583	702	120	CGaGGGC'	CGtGGGC'	4	1
				616	702	87	CGTGGGC'	CGTGGGC'	7	3
				624	665	42	TGGACGA'	TGGACGA'	7	1
				633	746	114	AGGGCGA'	AGGGCGA'	7	1
				656	757	102	TACAGGA'	TACAGGA'	7	1
				733	774	42	GCG'	GCG'	3	1
			Duplication	348	378	31	GTGGGC'	GTGGGC'	6	1
URA3-GC	pol32Δ	23	Deletion	35	58	24	GCGGCCA'	GCGGCCA'	7	1
				38	193	156	CAcCC'	CAtCC'	2	1
				61	426	366	CCAAG'	CCAAG'	5	1
				100	156	57	CCTGtGC'	CCTGgGC'	2	1
				128	469	342	CAAGG'	CAAGG'	5	1
				131	430	300	ACCAAGGAGC'	ACCAAGGAGC'	10	1
				142	459	318	GGAGTTG'	GGAGTTG'	7	2
				197	400	204	CCTGA'	CCTGA'	5	1
				208	243	36	TTcTCC'	TTgTCC'	3	1
				218	385	168	GGGCA'cCGT	GGGCA'tCGT	5	1
				223	507	285	AGGGCACCGTG'	AGGGCACCGTG'	11	1
				244	462	219	GGcGTTGTCC'	GGaGTTGTCC'	7	2
				246	320	75	TCCGC'	TCCGC'	5	1
				251	307	57	CCGcCAAGT'	CCGtCAAGT'	5	1
				281	419	139	AGGAAGT'	AGGAAGT'	7	2
				292	354	63	GCGGACATC'	GCGGACATC'	9	2
				293	388	96	CGGaCATCG'	CGGgCATCG'	5	2
				305	391	87	CAcCGTCA'	CAtCGTCA'	5	2
				306	539	234	CGTCAa'	CGTCAt'	0	1
				323	349	27	GCGG'	GCGG'	4	3
				355	387	33	CGGaCATC'	CGGgCATC'	4	1
				366	433	68	GCCCA'cGG	GCCCA'gGG	5	3
				371	411	41	CGGCG'	CGGCG'	5	2
				371	487	117	CGGCG'	CGGCG'	5	1
				411	709	299	GCAGGcGGC'	GCAGGgGGC'	3	1
				415	456	42	GGCGGAG'	GGCGGAG'	7	1
				472	744	273	AGGGC'	AGGGC'	5	1
				490	612	123	CCGGCGaG'	CCGGCGtG'	1	1
				511	615	105	CGTGGaC'	CGTGGgC'	1	1
				520	720	201	TCGCGAAG'aGC	TCGCGAAG'gGC	8	1
				526	633	108	AAGaGCGAC'	AAGgGCGAC'	5	2
				530	565	36	GACAaGG'	GACAtGG'	2	1
				530	628	99	CGACAAGG'aC	CGACAAGG'gC	8	14
				532	630	99	CGACAAGGaC'	CGACAAGGgC'	1	1
				533	583	51	GACaAGGGCT'	GACgAGGGCT'	6	1
				583	744	162	GGaCGAGGGC'	GGtCGAGGGC'	7	1
				585	617	33	GGGCTa'	GGGCTt'	0	1
				585	711	127	GaGGGCTA'	GgGGGCTA'	6	3
				609	680	72	CCcCCGG'	CCaCCGG'	4	1
				616	702	87	CGTGGGC'	CGTGGGC'	7	3
				616	744	129	CGtGGGC'	CGaGGGC'	4	1
				625	666	42	TGGACGAc'	TGGACGAt'	0	1
				631	642	12	GGGC'	GGGC'	4	1
				707	727	21	GGAAGaG'	GGAAGgG	1	1
URA3-GC	met18Δ mlh1Δ	30	Deletion	16	36	21	GGCCACC'	GGCCACC'	7	1
				47	57	11	GCC'	GCC'	3	1
				58	150	93	GGTCGcGGCC'	GGTCGaGGCC'	4	1
				223	507	285	AGGGCACCGTG'	AGGGCACCGTG'	11	1
				292	354	63	GCGGACATC'	GCGGACATC'	9	1
				535	546	12	CTTC'gTC	CTTC'aTC	4	1
				562	576	15	AGGGAC'	AGGGAC'	6	1
				616	702	87	CGTGGGC'	CGTGGGC'	7	2
				625	666	42	TGGACGAc'	TGGACGAt'	0	1
				740	763	24	GAAGGtCG'	GAAGGcCG'	2	1
				773	786	14	GGAGG'	GGAGG'	5	1
CAN1-WT	WT	30	Deletion	1334	1372	39	ACTGGTG'gTG	ACTGGTG'tTG	7	1
				1531	1596	66	TATC'	TATC'	4	1
			Duplication	1486	1518	33	ATTaATG'	ATTtATG'	3	1
CAN1-WT	met18-410C	30	Deletion	284	310	27	TATTGGTA'	TATTGGTA'	8	3
				1195	1232	38	GTTGGTTCC'	GTTGGTTCC'	9	1
				1265	1336	72	GGTGGTG'	GGTGGTG'	7	1
CAN1-WT	met18∆	30	Deletion	99	275	177	CAAAcACA'	CAAAgACA'	3	1
				284	310	27	TATTGGTA'	TATTGGTA'	8	4
				285	311	27	TATTGGTAt'	TATTGGTAc'	0	1
				297	421	125	CCTTGG'	CCTTGG'	6	1
				498	1309	812	TTTGG'	TTTGG'	5	1
				507	570	64	GGCCAA'	GGCCAA'	6	1
				508	676	169	AAT'	AAT'	3	1
				524	618	95	ATTgGT'	ATTaGT'	2	1
				545	584	40	TCAcTTTTG'	TCAaTTTTG'	5	1
				725	863	139	GGGTTTC'	GGGTTTC'	7	1
				763	811	49	CTGGGGTt'	CTGGGGTc'	0	1
				777	911	135	AGTTGG'	AGTTGG'	6	1
				784	981	198	TTCCGT'	TTCCGT'	6	1
				787	818	32	TAT'	TAT	3	1
				882	932	51	GCTGC'	GCTGC'	5	2
				974	1189	216	GTTG'tTT	GTTG'gTT	4	1
				1002	1019	18	CATTGG'	CATTGG'	6	3
				1195	1232	38	GTTGGTTCC'	GTTGGTTCC'	9	8
				1265	1336	72	GGTGGTG'	GGTGGTG'	7	1
				1286	1348	63	AGTTTTCG'	AGTTTTCG'	8	3
				1303	1496	194	TTGGC'	TTGGC'	5	1
				1324	1339	16	GGaGACA'	GGtGACA	4	1
				1375	1575	201	TCAcTGGTGTT'	TCAaTGGTGTT'	7	1
				1390	1427	38	TTTtTGCA'	TTTaTGCA'	4	1
				1422	1481	60	ATT'tATGC	ATT'aATGC	3	1
				1644	1655	12	ATGCAtATT'	ATGCAgATT'	3	1
CAN1-WT	pol3-C1059S	30	Deletion	284	310	27	TATTGGTA'	TATTGGTA'	8	4
				297	421	125	CCTTGG'	CCTTGG'	6	1
				501	755	255	TGGTGC'	TGGTGC'	6	1
				507	570	64	GGCCAA'	GGCCAA'	6	1
				521	615	95	CATGtATT'	CATGgATT'	3	2
				539	634	96	AATcA'	AATtA'	1	1
				990	1151	162	TATCTTAAC'	TATCTTAAC'	9	1
				1002	1019	18	CATTGG'	CATTGG'	6	1
				1195	1232	38	GTTGGTTCC'	GTTGGTTCC'	9	5
				1265	1336	72	GGTGGTG'	GGTGGTG'	7	2
				1279	1296	18	TGCA'gTT	TGCA'tTT	4	1
				1286	1348	63	AGTTTTCG'	AGTTTTCG'	8	1
				1324	1339	16	GGaGACA'	GGtGACA	4	2
			Duplication	857	873	17	TT'	TT'	2	1
CAN1-GC	WT	30	Deletion	284	310	27	CATCGGCA'	CATCGGCA'	8	1
				320	331	12	CGGCcTGT'	CGGCtTGT'	3	1
				574	597	24	AGGTC'	AGGTC'	5	1
				748	774	27	GGTC'tGC	GGTC'gGC	4	1
				763	811	49	GGGGTC'	GGGGTC'	6	1
				177	231	55	GACGAGGGt'	GACGAGGGc'	0	1
				1384	1433	50	TGCAgGCTTT'	TGCAaGCTTT'	5	1
CAN1-GC	met18∆	30	Deletion	32	307	276	CATCG'	CATCG'	5	2
				42	269	228	GAAGCA'	GAAGCA'	6	1
				64	435	372	GGtCACC'	GGcCACC'	4	1
				66	293	228	c'c	t'g	0	1
				69	341	273	CACCaCCCT'	CACCcCCCT'	4	1
				95	475	381	CTCCCAGA'	CTCCCAGA'	8	1
				125	343	219	GTCCAtCCCCCTGA'	GTCCAcCCCCCTGA'	8	1
				218	499	282	TCGGCG'	TCGGCG'	6	1
				248	352	105	AACGCCG'	AACGCCG'	7	1
				284	310	27	CATCGGCA'	CATCGGCA'	8	5
				286	330	45	CATCGGCaTG'	CATCGGCtTG'	2	1
				295	318	24	CGcCCTG'	CGgCCTG'	4	1
				295	369	75	CGCCCTG'	CGCCCTG'	7	3
				296	550	255	TCGCCCTGG'	TCGCCCTGG'	9	2
				299	424	126	CCCTGGGCG'	CCCTGGGCG'	9	1
				313	804	492	CGGCaCC'	CGGCgCC'	2	1
				325	576	252	TCATC'	TCATC'	5	1
				327	719	393	TCATCGG'cTT	TCATCGG'gTT	7	1
				336	386	51	CAc'	CAt'	0	1
				343	360	18	CCCCcTG'	CCCCgTG'	2	1
				440	460	21	CCaCCTTCA'	CCtCCTTCA'	6	1
				449	661	213	TCCCCGTCA'	TCCCCGTCA'	9	2
				472	657	186	TGTTCtCC'	TGTTCcCC'	2	1
				499	567	69	TCGGC'	TCGGC'	5	1
				505	609	105	GCGGCC'	GCGGCC'	6	1
				538	576	39	GGcCATC'	GGtCATC'	4	3
				539	634	96	CTGGGcCATCA'	CTGGGtCATCA'	5	4
				544	624	81	CAcCTTC'	CAtCTTC'	4	2
				586	627	42	TTCTGG'	TTCTGG'	6	4
				631	690	60	TTCTGGGTC'	TTCTGGGTC'	9	2
				664	702	39	CCgTCAAG'	CCaTCAAG'	5	1
				748	774	27	GGTC'tGC	GGTC'gGC	4	1
				757	804	48	CGGCGCC'gGGG	CGGCGCC'tGGG	7	2
				763	811	49	GGGGTC'	GGGGTC'	6	2
				1195	1232	38	GTTGGtTCC'	GTTGGcTCC'	3	1
				1265	1336	72	GGTGGTG'	GGTGGTG'	7	1
				1324	1339	16	TGGaGACA'	TGGtGACA'	4	1
				1384	1433	50	TGCAgGCTTT'	TGCAaGCTTT'	5	1
				1668	1725	58	GGAAGAT'	GGAAGAT'	7	1
Columns A and B show the reporter gene and the relevant genotype, respectively. Column C shows the temperature at which cells were cultured for the experiment. Column D indicates whether the mutation was a deletion or a duplication. Columns E and F show the left and right SGD coordinates of the deletion or duplication, and Column G shows the size of the deletion or duplication. The sequences of t…

## Sheet: Table S7
Table S7. Locations of single-bp substitutions, single-base in/dels, and complex mutations in URA3 and CAN1 genes in wild-type, met18 strains, and in strains with DNA polymerase mutations.
Reporter gene		URA3-WT					URA3-WT					URA3-WT					URA3-GC					URA3-GC					URA3-GC					URA3-GC					URA3-GC					URA3-GC					URA3-GC
Background		met18-410C					met18Δ					pol3-C1059S					WT					met18Δ					met18Δ					pol3-C1059S					pol3-C1059S					pol3-13					pol3-C1069S
Temperature, ⁰C		30					30					30					23					30					23					30					23					23					23
		Class of event	Original sequence	Position	Mutant sequence		Class of event	Original sequence	Position	Mutant sequence		Class of event	Original sequence	Position	Mutant sequence		Class of event	Original sequence	Position	Mutant sequence		Class of event	Original sequence	Position	Mutant sequence		Class of event	Original sequence	Position	Mutant sequence		Class of event	Original sequence	Position	Mutant sequence		Class of event	Original sequence	Position	Mutant sequence		Class of event	Original sequence	Position	Mutant sequence		Class of event	Original sequence	Position
		Single base substitution	C	89	G		Single base substitution	T	97	C		Single base substitution	C	85	T		Single base substitution	A	19	T		Complex	GC	60-61	TT		Single base substitution	C	168	G		Single base substitution	C	605	A		Single base substitution	C	25	G		Single base substitution	C	252	G		Single base substitution	G	155
			T	97	C			T	143	A			C	93	G			A	86	C			-	after 366	TC													C	99	G								C	252
			T	99	A			T	152	A			T	95	A			T	97	C			AGGGA	724-728	TATT		Complex	GCG	319-321	CC												Single base deletion	C	606	-			C	252
			T	164	A			G	155	A			T	99	A			G	142	T																												G	345
			T	164	A			T	164	A			T	143	A			A	247	T																						Complex	GATCTGC	162-168	CTCTGG			G	346
			T	168	A			T	168	A			T	152	G			C	273	G																							CCGCCAAGTAC	242-252	ACTTGGCGGGTGT			G	542
			T	168	A			C	179	A			G	154	C			C	330	G																							GGCTATT	707-713	A			G	542
			T	170	A			C	181	T			G	154	C			G	345	A																												C	551
			T	239	A			T	230	C			G	155	T			C	347	A																											Single base deletion	T	476
			C	330	G			G	268	T			T	164	A			G	437	A
			C	330	G			G	271	A			T	164	A			C	465	A																											Single base insertion	-	413
			C	347	A			A	287	T			T	168	A			G	541	C
			C	347	A			G	345	A			T	168	A			G	608	A																											Complex	G	600
			A	433	G			C	362	A			T	168	A			C	651	G																												G	608
			G	568	T			C	585	G			T	168	G			C	651	G																												C	525
			C	585	G			A	644	G			A	175	T			G	685	A																												GGAC	618-621
			C	605	A			A	686	T			C	179	G		Single base deletion	C	33	-
			T	611	A			T	777	A			T	221	A			T	50	-
			T	698	A		Single base deletion	T	260	-			A	287	C			C	181	-
		Single base deletion	A	163	-			G	377	-			G	344	T			T	241	-
			G	377	-		Complex	ACTTGTG	92-98	GTTTGTT			G	345	T			A	571	-
			A	655	-			T	173	A			C	356	G			C	606	-
		Single base insertion	-	563	T			C	181	G			C	461	G			G	634	-
								AA	223-224	GTGTT			C	465	A			C	709	-
		Complex	GC	346-347	TCA			AATGGG	341-346	GGTC			G	487	T		Complex	ACCC	38-41	-
			TCAAAGA	552-558	ACACCAGC								G	541	T			AGCC	428-431	CG
			ACGA	584-587	CCT								A	571	T			TA	751-752	CC
			GC	768	A								C	585	A			GA	600-601	TC
													C	585	G
													C	585	G
													T	599	A
													A	625	T
													T	638	A
													C	643	T
													G	685	T
													A	705	T
													G	769	T
													T	777	A
												Single base deletion	A	456	-
													C	561	-
												Single base insertion	-	581	G
													-	779	T
												Complex	-	12	See footnote
													ACGAAA	77-82	TCTCAT
													AAAC	90-93	-
													GGTTTG	394-399	CGTTTTA
If a mutant allele had two or more mutations separated by 12 base pairs or less, such mutations were put in the "complex" class; these mutations are outline by thick black lines. In the pol3-C1059S strain with the URA3-WT reporter gene, we observed one mutant with an insertion of a delta or Ty element with a target 5 bp duplication of AAGCT (bases 8-12 of the URA3 gene).
[truncated: 61 more columns]

## Sheet: Table S8-1
Table S8-1. Single-base substitutions.
ID	Chromosome	Coordinate	Reference	Mutation	Isolate
103	1	167368	A	T	DKy361-4
1	2	7007	C	G	DKy361-1
2	2	184811	T	A	DKy361-1
288	2	280277	C	G	DKy361-10
209	2	324747	C	G	DKy361-8
289	2	361243	C	G	DKy361-10
49	2	372351	T	C	DKy361-3
3	2	459211	C	T	DKy361-1
183	2	702084	C	T	DKy361-7
224	3	22969	C	A	DKy361-9
50	3	110196	T	A	DKy361-3
77	3	189288	G	T	DKy361-4
226	4	33309	A	C	DKy361-9
5	4	59446	C	A	DKy361-1
211	4	157128	A	T	DKy361-8
228	4	234723	A	T	DKy361-9
184	4	308071	G	T	DKy361-7
212	4	341962	T	A	DKy361-8
6	4	441992	T	C	DKy361-1
78	4	578065	C	G	DKy361-4
79	4	740974	G	T	DKy361-4
7	4	894331	T	A	DKy361-1
51	4	1017023	T	C	DKy361-3
127	4	1220445	G	T	DKy361-6
28	4	1360551	A	C	DKy361-2
291	4	1367123	T	G	DKy361-10
214	4	1426817	C	T	DKy361-8
80	4	1479584	T	C	DKy361-4
81	5	6259	A	C	DKy361-4
9	5	83599	G	A	DKy361-1
185	5	176090	C	A	DKy361-7
129	5	278768	G	A	DKy361-6
235	5	409559	A	T	DKy361-9
82	5	425632	A	G	DKy361-4
238	5	429153	T	C	DKy361-9
215	5	462529	C	T	DKy361-8
239	5	492321	T	A	DKy361-9
131	6	31713	T	G	DKy361-6
83	6	94616	T	C	DKy361-4
29	6	109280	G	T	DKy361-2
84	6	203448	C	G	DKy361-4
216	7	99391	T	G	DKy361-8
31	7	155827	A	G	DKy361-2
294	7	186122	A	T	DKy361-10
186	7	295400	G	A	DKy361-7
133	7	450095	T	G	DKy361-6
135	7	582421	T	A	DKy361-6
298	7	623936	T	A	DKy361-10
54	7	715200	A	T	DKy361-3
33	7	744885	T	A	DKy361-2
187	7	744885	T	A	DKy361-7
302	7	751479	T	A	DKy361-10
105	7	781817	T	A	DKy361-5
55	7	842352	T	C	DKy361-3
34	7	1064310	T	A	DKy361-2
311	8	32318	A	G	DKy361-10
138	8	112396	C	G	DKy361-6
35	8	185977	C	G	DKy361-2
106	8	217713	G	A	DKy361-5
188	8	274103	A	T	DKy361-7
189	8	319075	C	A	DKy361-7
85	8	389309	C	T	DKy361-4
315	9	32441	C	G	DKy361-10
253	9	80930	G	T	DKy361-9
36	9	106259	A	C	DKy361-2
140	9	112339	G	A	DKy361-6
86	9	120426	T	C	DKy361-4
56	9	183855	A	T	DKy361-3
142	9	319529	A	G	DKy361-6
316	9	355895	A	T	DKy361-10
87	9	384521	C	G	DKy361-4
37	9	401742	A	T	DKy361-2
190	10	104043	T	G	DKy361-7
88	10	121860	C	T	DKy361-4
38	10	155489	G	C	DKy361-2
191	10	202401	C	T	DKy361-7
194	10	202827	A	G	DKy361-7
144	10	296999	C	A	DKy361-6
322	10	335642	A	C	DKy361-10
107	10	433990	G	C	DKy361-5
108	10	441928	A	C	DKy361-5
195	10	456234	T	A	DKy361-7
326	10	590262	A	T	DKy361-10
196	10	605551	G	T	DKy361-7
12	10	616931	C	T	DKy361-1
60	11	250238	A	T	DKy361-3
61	11	401442	A	C	DKy361-3
197	11	457742	T	G	DKy361-7
89	11	492605	G	C	DKy361-4
198	11	504134	A	T	DKy361-7
90	11	611536	G	C	DKy361-4
62	12	35425	T	A	DKy361-3
91	12	85655	C	T	DKy361-4
269	12	160678	G	T	DKy361-9
158	12	178674	C	G	DKy361-6
332	12	301224	T	A	DKy361-10
92	12	312035	T	A	DKy361-4
109	12	345113	T	C	DKy361-5
65	12	384164	C	G	DKy361-3
66	12	386066	C	G	DKy361-3
274	12	391590	C	T	DKy361-9
275	12	490582	G	C	DKy361-9
110	12	518432	C	A	DKy361-5
111	12	533661	G	C	DKy361-5
14	12	613967	A	G	DKy361-1
15	12	618975	T	C	DKy361-1
68	12	639734	T	A	DKy361-3
39	12	690605	C	T	DKy361-2
112	12	720528	A	G	DKy361-5
333	12	741785	T	C	DKy361-10
220	12	923852	A	G	DKy361-8
113	13	60837	T	G	DKy361-5
95	13	81630	T	C	DKy361-4
162	13	146083	T	C	DKy361-6
96	13	170582	A	G	DKy361-4
336	13	222972	A	C	DKy361-10
199	13	315456	T	C	DKy361-7
40	13	482966	C	T	DKy361-2
98	13	498883	T	G	DKy361-4
164	13	562460	C	T	DKy361-6
200	13	564845	T	A	DKy361-7
337	13	655094	A	G	DKy361-10
221	13	688533	T	A	DKy361-8
42	13	693896	A	G	DKy361-2
222	13	698359	G	A	DKy361-8
114	13	721773	A	C	DKy361-5
202	13	810311	A	T	DKy361-7
16	13	811654	T	G	DKy361-1
115	13	847373	T	A	DKy361-5
166	14	104895	G	A	DKy361-6
116	14	125432	G	C	DKy361-5
73	14	294731	G	A	DKy361-3
340	14	374312	A	T	DKy361-10
17	14	423854	C	G	DKy361-1
342	14	455844	G	A	DKy361-10
280	14	490396	T	G	DKy361-9
343	14	506043	A	T	DKy361-10
118	14	674505	C	G	DKy361-5
100	14	692443	G	A	DKy361-4
43	14	694983	T	C	DKy361-2
119	15	145795	T	A	DKy361-5
346	15	216351	A	T	DKy361-10
348	15	255423	G	C	DKy361-10
168	15	295651	C	G	DKy361-6
101	15	628705	T	C	DKy361-4
203	15	714874	A	G	DKy361-7
102	15	874072	A	T	DKy361-4
170	15	965198	A	G	DKy361-6
172	15	1016007	G	A	DKy361-6
120	15	1051124	G	C	DKy361-5
46	15	1052897	G	T	DKy361-2
22	16	72788	G	C	DKy361-1
122	16	218508	G	C	DKy361-5
47	16	252259	A	T	DKy361-2
123	16	258058	T	A	DKy361-5
48	16	459008	A	G	DKy361-2
174	16	494809	A	G	DKy361-6
176	16	495414	G	C	DKy361-6
180	16	662603	T	C	DKy361-6
284	16	723678	T	A	DKy361-9
124	16	774444	A	T	DKy361-5
Column A shows the ID number of the mutation. Other columns are: B (chromosome with the mutation), C (SGD coordinate of the mutation, C (reference base), D (mutant base), and E (isolate with the mutated base). The numbers of single-base substitutions mutations in each isolate are: 13 (DKy361-1), 16 (DKy361-2), 13 (DKy361-3), 23 (DKy361-4), 18 (DKy361-5), 19 (DKy361-6), 18 (DKy361-7), 9 (DKy361-8)…

## Sheet: Table S8-2
Table S8-2. Deletions or insertions occurring within or adjacent to microsatellites.
ID	Chromosome	Coordinate	Reference	Mutation	Type	Size	Isolate
76	2	87908	ATTTTTTCC	A-TTTTTC	Deletion	1	DKy361-4
286	2	170901	AAAAAAAATA	AAAAAAAA-A	Deletion	1	DKy361-10
210	2	407350	GAAAAAT	G-AAAAT	Deletion	1	DKy361-8
25	4	831690	GGAAAAAAAAAATT	GG-AAAAAAAAATT	Deletion	1	DKy361-2
234	5	386286	TCTTTTTTTTTT	T-TTTTTTTTTT	Deletion	1	DKy361-9
244	6	95460	TATTTTTTTTTTTTT	T-TTTTTTTTTTTTT	Deletion	1	DKy361-9
295	7	531029	CTTTTTTTTCCC	C-TTTTTTTCCC	Deletion	1	DKy361-10
319	10	50371	GAAAAAAAAAAAAAT	G-AAAAAAAAAAAAT	Deletion	1	DKy361-10
256	10	207684	GGAAAAAG	GG-AAAAG	Deletion	1	DKy361-9
320	10	227974	TTAAAAAAAAAAT	TT-AAAAAAAAAT	Deletion	1	DKy361-10
63,64	12	282685	ATTTTTTTTA	A-TTTTTTTA	Deletion	1	DKy361-3
67	12	552709	CTTTTTTTTTTA	C-TTTTTTTTTA	Deletion	1	DKy361-3
41	13	618183	CCAAAAAAAAAAAGG	CC-AAAAAAAAAAGG	Deletion	1	DKy361-2
74	14	631845	TGGGGGC	T-GGGGC	Deletion	1	DKy361-3
117	14	663747	CAAAAAAAAAAG	C-AAAAAAAAAG	Deletion	1	DKy361-5
324	10	401831	GTTTTTTTC	GTTTTTTTTC	Insertion	1	DKy361-10
201	13	571251	CCAAAAAAAAAAAAAG	CCAAAAAAAAAAAAAAG	Insertion	1	DKy361-7
178	16	522332	CTTTTTTA	CTTTTTTTA	Insertion	1	DKy361-6
8	4	1239032	AATATATATATATATATATATATATATATATT	A--ATATATATATATATATATATATATATATT	Deletion	2	DKy361-1
156	12	14562	ATTTTTTTTTTTTTA	A--TTTTTTTTTTTA	Deletion	2	DKy361-6
94	12	1065030	GGTGTGTGTGTGTGTGTGGG	G--GTGTGTGTGTGTGTGGG	Deletion	2	DKy361-4
282	15	81641	ATGTGTGTGTGTGTGTGTGTTT	A--TGTGTGTGTGTGTGTGTTT	Deletion	2	DKy361-9
21	15	113875	ATTTTTTTTTAA	A--TTTTTTTAA	Deletion	2	DKy361-1
104	3	247981	GTATATATATATATATATATATAT	GTATATATATATATATATATATATAT	Insertion	2	DKy361-5
242	6	76492	CTATATATATATTTTTTT	CTATATATATATATTTTTTT	Insertion	2	DKy361-9
299	7	670015	CATATATATATATATA	CATATATATATATATATA	Insertion	2	DKy361-10
10	8	514830	CTATATATATATATATATATATATATATATAG	CTATATATATATATATATATATATATATATATAG	Insertion	2	DKy361-1
11	9	419480	GTATATATATATATATAT	GTATATATATATATATATAT	Insertion	2	DKy361-1
267	11	579731	CATATATATATATATATATG	CATATATATATATATATATATG	Insertion	2	DKy361-9
97	13	321329	CATATATATATATATATATATATA	CATATATATATATATATATATATATA	Insertion	2	DKy361-4
99	13	646856	CATATATATATATATATATATATATATATATTT	CATATATATATATATATATATATATATATATATTT	Insertion	2	DKy361-4
19	14	512461	CATATATATATATATATATATATATC	CATATATATATATATATATATATATATC	Insertion	2	DKy361-1
182	1	192292	TTTTTACTACTACTACTACTACTACTACTACTACTACTACTACTACTACA	TTTT---TACTACTACTACTACTACTACTACTACTACTACTACTACTACA	Deletion	3	DKy361-6
217	8	386096	AACTTCTTCTTCTTCTTCTTCTTCTTCTTT	AA---CTTCTTCTTCTTCTTCTTCTTCTTT	Deletion	3	DKy361-8
154	11	337523	GGTTGTTGTTGTTG	G---GTTGTTGTTG	Deletion	3	DKy361-6
160	13	44387	ACAGCAGCAGCAGCAGCAGC	A---CAGCAGCAGCAGCAGC	Deletion	3	DKy361-6
75	15	55103	CCATACTGCGTTATACTGCGTTATACTGCGTTATACTGCGTTA	CC----------ATACTGCGTTATACTGCGTTATACTGCGTTA	Deletion	10	DKy361-3
Column A indicates the ID number of the mutation, and Column B shows the chromosome with the mutation. Column C shows the SGD coordinate of the first base of the deletion or insertion. For some mutations (for example, the loss of a single A in a traqct of As), the position of the deleted base is ambiguous. Column D shows the reference sequence in the region of the alteration; the deleted sequence…

## Sheet: Table S8-3
Table S8-3. Deletions flanked by short direct repeats.
ID	Chromosome	Coordinate	Reference	Deletion length	Sequence of flanking repeat	Length of flanking repeat	Isolate
23	2	21504	ATCCATTGATTTTCTCAATAAATGAGTTACCCAAGTAAGCTTTCCATTGATA	41	TCCATTGAT	9	DKy361-2
24	2	590069	CTAATCATTTTTGGAATT	15	T	1	DKy361-2
4	3	129421	CTGTCAAGAAGTCCTTGGTAAAGGTGCTTTTGGTGTAGTAAGAATATGTCAAAA	45	TGTCAA	6	DKy361-1
229	4	1179647	CTTGGAACTTCAAGAGGGCGATGTCGACGGCTCGTTAATTTGGAACA	38	TTGGAAC	7	DKy361-9
232	5	172447	CTTACTACGTGTTTAACGATATCTTCCGTTTGAATTACTC	33	TTACT	5	DKy361-9
30	6	235329	GTTGATATTTCCCTATTGATGG	14	TTGAT	5	DKy361-2
32	7	156150	ATTTATTTA	6	T	1	DKy361-2
255	10	66354	AAAATAAAGAAACTGTAACAAATAAT	18	AAATAA	6	DKy361-9
150	10	623697	CCAAATCAGGCGATGCTAAGATGGCT	23	C	1	DKy361-6
271	12	161394	CATAACTGCCCAGGCTGTGAATCTAAGCCCGTAATAACTT	32	ATAACT	6	DKy361-9
13	12	208701	AAGAAAATCATCATCAGTCGGGATCAAATAAGAGATAATTTTGAAAATCG	40	GAAAATC	7	DKy361-1
93	12	636971	CTGCTAACGCCATGCAAGCTGTTGCTCACATTGCTAACC	30	TGCTAAC	7	DKy361-4
277	12	729200	AACGACGAAGGAATTCCTGTCGACGAAT	18	CGACGAA	7	DKy361-9
349	15	686984	GAGAATGTATTGAAAATATTTCTCATTTAAAAGAATGTATTGAGG	30	AGAATGTATTGA	12	DKy361-10
121	16	109015	AGCAGCAGCCCCAGCTCCCGTCGCGGCAGCAGCCCCAGCTG	24	GCAGCAGCCCCAGCT	15	DKy361-5
In this table, we show the ID number of the mutation (Column A), the chromosome with the deletion (Column B), the SGD coordinate of the first base of the deletion (Column C), the sequence of the region containing the deletion, with the deletion shown in red and the flanking repeats underlined (Column D), the length of the deletion (Column E), the sequence of the flanking repets (Column F), the le…

## Sheet: Table S8-4
Table S8-4. Complex mutations
ID	Chromosome	Coordinate	Reference	Mutation	Isolate
26,27	4	1154148	TAGAATTAGAGTA	CAGAATTAGAGTG	DKy361-2
52,53	6	106539	TT	CA	DKy361-3
247249251	8	167568	TCC	GGA	DKy361-9
192193	10	202687	GAA	AAT	DKy361-7
258260	10	424197	CTATG	ATATC	DKy361-9
146148	10	541076	TC	AA	DKy361-6
57,58,59	10	543718	AATATTAAGT	GATATTATAGC	DKy361-3
218219	10	640241	ACA	AACT	DKy361-8
69,70,71,72	13	386001	TCATCT	AGAAC	DKy361-3
44,45	15	137932	GC	T	DKy361-2
204-208	16	156322	ACAAAGG	CCTTTGT	DKy361-7
Column A shows the ID numbers of specific single-base mutations. Mutations that were within 12 bp of each other are considered a single complex mutation. Column B shows the chromosome with the mutation, and Column C indicates the first base of the complex mutation. The reference sequence and the sequence with the mutation are shown in Columns D and E, respectively. Column F shows the isolate numb…
Description of complex mutations. Event ID 26, 27. Chromosome 4. In this isolate, there are two mutations separated by 11 bp, extending from SGD coordinates 1154148 to 1154160 on chromosome 4; there is a T to C change at 1154148, and an A to G change at 1154160. This region (and flanking bases) is duplicated on chromosome 4 at positions 1159540-1159552, with an alteration of a T to C change at po…
